# Supplementary material for: Crystal structure and Hirshfeld surface analysis of 4-(2-chloro­eth­yl)-5-methyl-1,2-di­hydro­pyrazol-3-one
Source: Acta Crystallogr E Crystallogr Commun. 2024 Jan 31;80(Pt 2):223–7. doi: 10.1107/S2056989024000835 (PMC10848985; doi:10.1107/S2056989024000835)
Supplement: Supplementary file 1 [file e-80-00223-sup1.cif]

##############################################################################
#                                                                            #
# This CIF contains the data in a paper accepted for publication in          #
# Acta Crystallographica Section E. It conforms to the requirements of       #
# Notes for Authors for Acta Crystallographica Section E, and has been       #
# peer reviewed under the auspices of the IUCr Commission on Journals.       #
#                                                                            #
# Full details of the Crystallographic Information File format               #
# are given in the paper "The Crystallographic Information File (CIF):       #
# a New Standard Archive File for Crystallography" by S. R. Hall, F. H.      #
# Allen and I. D. Brown [Acta Cryst. (1991), A47, 655-685].                  #
#                                                                            #
# The current version of the core CIF dictionary is obtainable from          #
# ftp://ftp.iucr.org/pub/cif_core.dic.                                       #
#                                                                            #
# Software is freely available for graphical display of the structure(s)     #
# in this CIF. For information consult the CIF software page                 #
# http://www.iucr.org/resources/cif/software.                                #
#                                                                            #
# This file may be used for bona fide research purposes within the           #
# scientific community so long as proper attribution is given to the journal # 
# article from which it was obtained.                                        #
#                                                                            #
##############################################################################
data_I
_audit_creation_method     SHELXL-2013
_journal_date_recd_electronic     2024-01-15
_journal_date_accepted     2024-01-23
_journal_name_full     'Acta Crystallographica, Section E'
_journal_year     2024
_journal_volume     80
_journal_issue      2
_journal_page_first     0
_journal_page_last     0
_journal_paper_category     GO
_journal_paper_doi     10.1107/S2056989024000835
_journal_coeditor_code     NX2004
_publ_contact_author_name     'Ajaya Bhattarai'
_publ_contact_author_address
;
Department of Chemistry,
M.M.A.M.C (Tribhuvan University) Biratnagar,
Nepal
;
_publ_contact_author_email     'ajaya.bhattarai@mmamc.tu.edu.np'
_publ_contact_author_fax     ?
_publ_contact_author_phone     ?
_publ_section_title
;
Crystal structure and Hirshfeld surface analysis of
4-(2-chloroethyl)-5-methyl-1,2-dihydropyrazol-3-one
;
_publ_section_title_footnote     .
loop_
    _publ_author_name
    _publ_author_address
    'Farid N. Naghiyev'
;
Department of Chemistry,
Baku State University,
Z. Khalilov str. 23, Az, 1148, Baku,
Azerbaijan
;
    'Victor N. Khrustalev'
;
Peoples' Friendship University of Russia (RUDN University),
Miklukho-Maklay St. 6, Moscow 117198,
Russian Federation
N. D. Zelinsky Institute of Organic Chemistry RAS,
Leninsky Prosp. 47, Moscow, 119991,
Russian Federation
;
    'Akkurt, Mehmet'
;
Department of Physics,
Faculty of Sciences,
Erciyes University,
38039 Kayseri,
Turkey
;
    'Evgeny A. Dukhnovsky'
;
Peoples' Friendship University of Russia (RUDN University),
Miklukho-Maklay St. 6, Moscow 117198,
Russian Federation
;
    'Ajaya Bhattarai'
;
Department of Chemistry,
M.M.A.M.C (Tribhuvan University) Biratnagar,
Nepal
;
    'Ali N. Khalilov'
;
"Composite Materials" Scientific Research Center,
Azerbaijan State Economic University (UNEC),
H. Aliyev str. 135, Az 1063,
Baku, Azerbaijan
Department of Chemistry,
Baku State University,
Z. Khalilov str. 23, Az, 1148
Baku, Azerbaijan
;
    '\.Ibrahim G. Mamedov'
;
Department of Chemistry,
Baku State University,
Z. Khalilov str. 23, Az, 1148
Baku, Azerbaijan
;
_publ_section_synopsis
;
In the crystal, molecular pairs form dimers through N---H...O hydrogen bonds.
These dimers are linked into ribbons   parallel to the (100) plane by further
N---H...O hydrogen bonds. In addition, \p--\p and C---Cl...\p interactions
between the ribbons form layers parallel to the (100) plane.
;
_chemical_name_systematic
;
4-(2-Chloroethyl)-5-methyl-1,2-dihydropyrazol-3-one
;
_chemical_name_common     ?
_chemical_formula_moiety     'C6 H9 Cl N2 O'
_chemical_formula_sum     'C6 H9 Cl N2 O'
_chemical_formula_iupac     'C6 H9 Cl N2 O'
_chemical_formula_weight     160.60
_chemical_melting_point     ?
_space_group_crystal_system     monoclinic
_space_group_name_H-M_alt     'P 21/c'
_space_group_name_Hall     '-P 2ybc'
loop_
    _space_group_symop_operation_xyz
    'x, y, z'
    '-x, y+1/2, -z+1/2'
    '-x, -y, -z'
    'x, -y-1/2, z-1/2'
_cell_length_a     9.8420(2)
_cell_length_b     6.9145(2)
_cell_length_c     11.1807(2)
_cell_angle_alpha     90
_cell_angle_beta     93.618(2)
_cell_angle_gamma     90
_cell_volume     759.36(3)
_cell_formula_units_Z     4
_cell_measurement_reflns_used     4592
_cell_measurement_theta_min     4.51
_cell_measurement_theta_max     77.61
_cell_measurement_temperature     100(2)
_exptl_crystal_description     prism
_exptl_crystal_colour     colourless
_exptl_crystal_size_max     0.20
_exptl_crystal_size_mid     0.12
_exptl_crystal_size_min     0.06
_exptl_crystal_density_diffrn     1.405
_exptl_crystal_density_meas     ?
_exptl_crystal_density_method     ?
_exptl_crystal_F_000     336
_exptl_absorpt_coefficient_mu     3.917
_exptl_absorpt_correction_type     multi-scan
_exptl_absorpt_process_details
;
(CrysAlisPro; Rigaku OD, 2022)
;
_exptl_absorpt_correction_T_min     0.513
_exptl_absorpt_correction_T_max     0.750
_exptl_special_details     ?
_diffrn_ambient_temperature     100(2)
_diffrn_source     'micro-focus sealed X-ray tube'
_diffrn_radiation_type     CuK\a
_diffrn_radiation_wavelength     1.54184
_diffrn_measurement_device_type     'XtaLAB Synergy, Dualflex, HyPix'
_diffrn_measurement_method     '\w scans'
_diffrn_detector_area_resol_mean     ?
_diffrn_reflns_number     6642
_diffrn_reflns_av_R_equivalents     0.0273
_diffrn_reflns_av_unetI/netI     0.0204
_diffrn_reflns_theta_min     4.502
_diffrn_reflns_theta_max     77.513
_diffrn_reflns_theta_full     67.684
_diffrn_measured_fraction_theta_max     0.947
_diffrn_measured_fraction_theta_full     0.985
_diffrn_reflns_limit_h_min     -12
_diffrn_reflns_limit_h_max     12
_diffrn_reflns_limit_k_min     -8
_diffrn_reflns_limit_k_max     7
_diffrn_reflns_limit_l_min     -14
_diffrn_reflns_limit_l_max     8
_diffrn_standards_number     0
_diffrn_standards_interval_count     0
_diffrn_standards_interval_time     0
_diffrn_standards_decay_%     0
_refine_special_details     ?
_reflns_number_total     1532
_reflns_number_gt     1467
_reflns_threshold_expression     'I > 2\s(I)'
_refine_ls_structure_factor_coef     Fsqd
_refine_ls_matrix_type     full
_refine_ls_R_factor_all     0.0366
_refine_ls_R_factor_gt     0.0356
_refine_ls_wR_factor_gt     0.0964
_refine_ls_wR_factor_ref     0.0972
_refine_ls_goodness_of_fit_ref     1.048
_refine_ls_restrained_S_all     1.048
_refine_ls_number_reflns     1532
_refine_ls_number_parameters     127
_refine_ls_number_restraints     0
_refine_ls_hydrogen_treatment     refall
_refine_ls_weighting_scheme     calc
_refine_ls_weighting_details
               'w=1/[\s^2^(Fo^2^)+(0.0501P)^2^+0.606P] where P=(Fo^2^+2Fc^2^)/3'
_atom_sites_solution_hydrogens     difmap
_atom_sites_solution_primary     difmap
_atom_sites_solution_secondary     difmap
_refine_ls_shift/su_max     0.001
_refine_ls_shift/su_mean     0.000
_refine_diff_density_max     0.284
_refine_diff_density_min     -0.410
_refine_ls_extinction_method     none
_refine_ls_extinction_coef     .
loop_
    _atom_type_symbol
    _atom_type_description
    _atom_type_scat_dispersion_real
    _atom_type_scat_dispersion_imag
    _atom_type_scat_source
    'C' 'C' 0.0181 0.0091
                         'International Tables Vol C Tables 4.2.6.8 and 6.1.1.4'
    'H' 'H' 0.0000 0.0000
                         'International Tables Vol C Tables 4.2.6.8 and 6.1.1.4'
    'Cl' 'Cl' 0.3639 0.7018
                         'International Tables Vol C Tables 4.2.6.8 and 6.1.1.4'
    'N' 'N' 0.0311 0.0180
                         'International Tables Vol C Tables 4.2.6.8 and 6.1.1.4'
    'O' 'O' 0.0492 0.0322
                         'International Tables Vol C Tables 4.2.6.8 and 6.1.1.4'
_computing_data_collection
;
CrysAlisPro 1.171.42.53a (Rigaku OD, 2022)
;
_computing_cell_refinement
;
CrysAlisPro 1.171.42.53a (Rigaku OD, 2022)
;
_computing_data_reduction
;
CrysAlisPro 1.171.42.53a (Rigaku OD, 2022)
;
_computing_structure_solution
;
<i>SHELXT</i> (Sheldrick, 2015a)
;
_computing_structure_refinement
;
SHELXL (Sheldrick, 2015b)
;
_computing_molecular_graphics
;
ORTEP-3 for Windows (Farrugia, 2012)
;
_computing_publication_material
;
PLATON (Spek, 2020)
;
loop_
    _atom_site_type_symbol
    _atom_site_label
    _atom_site_fract_x
    _atom_site_fract_y
    _atom_site_fract_z
    _atom_site_U_iso_or_equiv
    _atom_site_adp_type
    _atom_site_calc_flag
    _atom_site_occupancy
    _atom_site_disorder_assembly
    _atom_site_disorder_group
    Cl Cl1 0.45324(5) 0.61848(7) 0.86496(4) 0.03447(18) Uani d 1 . .
    O O1 0.06705(13) 0.89161(17) 0.64445(10) 0.0231(3) Uani d 1 . .
    N N1 0.05777(14) 0.7905(2) 0.44644(12) 0.0197(3) Uani d 1 . .
    H H1 0.013(3) 0.890(4) 0.413(2) 0.040(7) Uiso d 1 . .
    N N2 0.11129(14) 0.6437(2) 0.38217(12) 0.0195(3) Uani d 1 . .
    H H2 0.096(2) 0.636(3) 0.300(2) 0.038(6) Uiso d 1 . .
    C C3 0.18687(16) 0.5302(2) 0.45765(14) 0.0189(3) Uani d 1 . .
    C C4 0.18362(16) 0.6035(2) 0.57245(14) 0.0181(3) Uani d 1 . .
    C C5 0.10154(16) 0.7717(2) 0.56311(13) 0.0188(3) Uani d 1 . .
    C C6 0.2560(2) 0.3553(3) 0.41307(16) 0.0254(4) Uani d 1 . .
    H H6A 0.282(3) 0.372(4) 0.331(3) 0.058(8) Uiso d 1 . .
    H H6B 0.338(3) 0.328(5) 0.458(3) 0.065(9) Uiso d 1 . .
    H H6C 0.205(3) 0.250(5) 0.414(3) 0.066(9) Uiso d 1 . .
    C C7 0.25721(17) 0.5342(2) 0.68559(14) 0.0205(3) Uani d 1 . .
    H H7A 0.194(2) 0.527(3) 0.7508(18) 0.021(5) Uiso d 1 . .
    H H7B 0.295(2) 0.406(3) 0.676(2) 0.029(5) Uiso d 1 . .
    C C8 0.37260(18) 0.6724(3) 0.71941(16) 0.0254(4) Uani d 1 . .
    H H8A 0.340(2) 0.807(4) 0.724(2) 0.031(6) Uiso d 1 . .
    H H8B 0.443(2) 0.665(4) 0.664(2) 0.037(6) Uiso d 1 . .
loop_
    _atom_site_aniso_label
    _atom_site_aniso_U_11
    _atom_site_aniso_U_22
    _atom_site_aniso_U_33
    _atom_site_aniso_U_12
    _atom_site_aniso_U_13
    _atom_site_aniso_U_23
    Cl1 0.0401(3) 0.0366(3) 0.0249(3) 0.00431(18) -0.01242(19) -0.00157(17)
    O1 0.0374(7) 0.0209(6) 0.0110(5) 0.0082(5) 0.0007(5) -0.0010(4)
    N1 0.0297(7) 0.0180(7) 0.0114(6) 0.0045(5) 0.0008(5) -0.0006(5)
    N2 0.0278(7) 0.0194(7) 0.0115(7) 0.0026(5) 0.0013(5) -0.0028(5)
    C3 0.0237(7) 0.0179(7) 0.0153(7) -0.0011(6) 0.0027(6) 0.0008(6)
    C4 0.0238(7) 0.0177(7) 0.0128(7) 0.0008(6) 0.0024(6) 0.0017(6)
    C5 0.0273(8) 0.0183(7) 0.0110(7) -0.0002(6) 0.0023(6) 0.0003(6)
    C6 0.0333(9) 0.0233(8) 0.0198(9) 0.0057(7) 0.0033(7) -0.0036(7)
    C7 0.0280(8) 0.0192(8) 0.0144(8) 0.0036(6) 0.0015(6) 0.0016(6)
    C8 0.0264(8) 0.0315(9) 0.0180(8) 0.0006(7) -0.0019(6) 0.0029(7)
_geom_special_details
;
 All esds (except the esd in the dihedral angle between two l.s. planes)
 are estimated using the full covariance matrix.  The cell esds are taken
 into account individually in the estimation of esds in distances, angles
 and torsion angles; correlations between esds in cell parameters are only
 used when they are defined by crystal symmetry.  An approximate (isotropic)
 treatment of cell esds is used for estimating esds involving l.s. planes.
;
loop_
    _geom_bond_atom_site_label_1
    _geom_bond_atom_site_label_2
    _geom_bond_site_symmetry_2
    _geom_bond_distance
    _geom_bond_publ_flag
    Cl1 C8 . 1.8040(18) ?
    O1 C5 . 1.2920(19) ?
    N1 C5 . 1.354(2) ?
    N1 N2 . 1.3685(19) ?
    N1 H1 . 0.88(3) ?
    N2 C3 . 1.342(2) ?
    N2 H2 . 0.92(3) ?
    C3 C4 . 1.382(2) ?
    C3 C6 . 1.489(2) ?
    C4 C5 . 1.416(2) ?
    C4 C7 . 1.496(2) ?
    C6 H6A . 0.97(3) ?
    C6 H6B . 0.95(3) ?
    C6 H6C . 0.88(3) ?
    C7 C8 . 1.514(2) ?
    C7 H7A . 0.99(2) ?
    C7 H7B . 0.97(2) ?
    C8 H8A . 0.99(2) ?
    C8 H8B . 0.95(2) ?
loop_
    _geom_angle_atom_site_label_1
    _geom_angle_atom_site_label_2
    _geom_angle_atom_site_label_3
    _geom_angle_site_symmetry_1
    _geom_angle_site_symmetry_3
    _geom_angle
    _geom_angle_publ_flag
    C5 N1 N2 . . 108.95(13) ?
    C5 N1 H1 . . 126.8(17) ?
    N2 N1 H1 . . 123.6(17) ?
    C3 N2 N1 . . 108.66(13) ?
    C3 N2 H2 . . 129.9(15) ?
    N1 N2 H2 . . 121.4(15) ?
    N2 C3 C4 . . 108.96(14) ?
    N2 C3 C6 . . 120.74(15) ?
    C4 C3 C6 . . 130.29(15) ?
    C3 C4 C5 . . 106.22(14) ?
    C3 C4 C7 . . 128.97(15) ?
    C5 C4 C7 . . 124.69(14) ?
    O1 C5 N1 . . 122.31(15) ?
    O1 C5 C4 . . 130.49(14) ?
    N1 C5 C4 . . 107.19(13) ?
    C3 C6 H6A . . 111.6(17) ?
    C3 C6 H6B . . 111.9(19) ?
    H6A C6 H6B . . 105(2) ?
    C3 C6 H6C . . 113(2) ?
    H6A C6 H6C . . 107(3) ?
    H6B C6 H6C . . 107(3) ?
    C4 C7 C8 . . 108.91(14) ?
    C4 C7 H7A . . 110.2(12) ?
    C8 C7 H7A . . 110.3(12) ?
    C4 C7 H7B . . 111.5(13) ?
    C8 C7 H7B . . 108.6(13) ?
    H7A C7 H7B . . 107.3(18) ?
    C7 C8 Cl1 . . 112.04(12) ?
    C7 C8 H8A . . 111.5(13) ?
    Cl1 C8 H8A . . 105.7(13) ?
    C7 C8 H8B . . 111.5(15) ?
    Cl1 C8 H8B . . 106.1(15) ?
    H8A C8 H8B . . 109.7(19) ?
loop_
    _geom_torsion_atom_site_label_1
    _geom_torsion_atom_site_label_2
    _geom_torsion_atom_site_label_3
    _geom_torsion_atom_site_label_4
    _geom_torsion_site_symmetry_1
    _geom_torsion_site_symmetry_2
    _geom_torsion_site_symmetry_3
    _geom_torsion_site_symmetry_4
    _geom_torsion
    _geom_torsion_publ_flag
    C5 N1 N2 C3 . . . . 0.98(18) ?
    N1 N2 C3 C4 . . . . -0.30(18) ?
    N1 N2 C3 C6 . . . . 178.79(15) ?
    N2 C3 C4 C5 . . . . -0.45(18) ?
    C6 C3 C4 C5 . . . . -179.43(17) ?
    N2 C3 C4 C7 . . . . -176.56(16) ?
    C6 C3 C4 C7 . . . . 4.5(3) ?
    N2 N1 C5 O1 . . . . 179.70(15) ?
    N2 N1 C5 C4 . . . . -1.24(18) ?
    C3 C4 C5 O1 . . . . 179.99(17) ?
    C7 C4 C5 O1 . . . . -3.7(3) ?
    C3 C4 C5 N1 . . . . 1.04(18) ?
    C7 C4 C5 N1 . . . . 177.36(15) ?
    C3 C4 C7 C8 . . . . 105.67(19) ?
    C5 C4 C7 C8 . . . . -69.8(2) ?
    C4 C7 C8 Cl1 . . . . 172.38(11) ?
loop_
    _geom_hbond_atom_site_label_D
    _geom_hbond_atom_site_label_H
    _geom_hbond_atom_site_label_A
    _geom_hbond_site_symmetry_A
    _geom_hbond_distance_DH
    _geom_hbond_distance_HA
    _geom_hbond_distance_DA
    _geom_hbond_angle_DHA
    N1 H1 O1 3_576 0.88(3) 1.81(3) 2.6861(18) 174(2)
    N2 H2 O1 4_575 0.92(3) 1.75(3) 2.6772(17) 177(2)
_shelx_space_group_comment
;
The symmetry employed for this shelxl refinement is uniquely defined
by the following loop, which should always be used as a source of
symmetry information in preference to the above space-group names.
They are only intended as comments.
;
_shelx_estimated_absorpt_T_min     0.508
_shelx_estimated_absorpt_T_max     0.799
_shelx_hkl_file
;
   0   0  -1    0.02    0.20
   0   0  -1   -0.18    0.41
   0   0  -2  235.10    7.07
   0   0  -2  241.27    6.67
   0   0  -3    0.42    0.56
   0   0  -4 3989.89  104.48
   0   0  -4 4072.33  104.48
   0   0  -5   -0.06    0.69
   0   0  -5   -0.07    0.83
   0   0  -5    0.11    0.33
   0   0  -6   47.83    1.62
   0   0  -6   48.15    2.62
   0   0  -6   51.46    2.75
   0   0  -7   -0.22    0.98
   0   0  -7   -0.10    0.82
   0   0  -8    7.54    1.45
   0   0  -8    5.52    0.93
   0   0  -8    5.66    0.63
   0   0  -8    4.49    0.58
   0   0  -8    5.00    0.58
   0   0  -8    4.96    0.69
   0   0  -8    6.48    1.26
   0   0  -9    0.35    0.66
   0   0  -9    0.32    0.93
   0   0  -9   -0.29    1.01
   0   0  -9   -0.34    0.50
   0   0  -9    0.12    0.49
   0   0 -10  490.47   13.26
   0   0 -10  478.80   13.68
   0   0 -10  496.23   13.40
   0   0 -10  494.22   13.33
   0   0 -11   -0.03    0.50
   0   0 -11   -0.31    0.69
   0   0 -11    0.43    1.03
   0   0 -11   -0.44    0.58
   0   0 -12  306.65    8.42
   0   0 -12  278.36    8.07
   0   0 -13    0.64    0.80
   0  -1   0    0.23    0.39
   0  -1  -1  194.75    5.60
   0  -1  -1  195.53    5.27
   0  -1  -1  186.49    5.26
   0  -1   1  202.46    5.59
   0   1  -1  194.83    5.27
   0   1  -1  201.18    5.29
   0  -1  -1  202.29    5.55
   0  -1  -2   27.35    1.22
   0   1  -2   24.70    1.15
   0  -1  -2   25.51    1.17
   0  -1  -2   25.76    1.29
   0   1  -2   26.46    1.17
   0  -1   2   24.81    1.15
   0  -1  -2   27.03    1.16
   0  -1  -3  527.81   14.05
   0  -1  -3  512.52   14.22
   0  -1   3  520.44   13.95
   0   1  -3  528.88   14.23
   0  -1  -3  517.36   14.23
   0   1  -3  538.16   14.27
   0  -1  -4    0.69    0.57
   0   1  -4   -0.05    0.60
   0  -1   4    0.16    0.26
   0   1  -4    0.15    0.69
   0  -1  -4    0.99    0.73
   0   1  -5  205.73    6.60
   0   1  -5  206.03    5.51
   0  -1  -5  202.92    6.62
   0  -1  -5  203.34    6.57
   0   1  -5  213.27    6.65
   0  -1  -5  196.77    5.50
   0  -1  -6  589.94   17.29
   0   1  -6  634.07   17.47
   0  -1  -6  588.67   15.88
   0  -1  -6  620.60   17.48
   0   1  -6  617.94   17.35
   0   1  -6  612.06   15.89
   0  -1  -7 1374.67   37.52
   0  -1  -7 1390.44   35.77
   0  -1  -7 1412.29   37.75
   0   1  -7 1449.71   37.76
   0  -1  -7 1333.37   35.68
   0   1  -7 1398.44   37.54
   0   1  -8  224.66    6.25
   0   1  -8  222.39    6.19
   0   1  -8  213.16    6.21
   0  -1  -8  232.14    6.33
   0  -1  -8  211.70    6.18
   0  -1  -8  218.25    8.00
   0   1  -8  213.66    6.48
   0  -1  -8  216.88    6.51
   0   1  -8  219.20    8.00
   0  -1  -8  215.83    6.13
   0  -1  -8  213.26    6.27
   0   1  -8  221.78    6.18
   0  -1  -8  219.69    6.19
   0  -1  -9    5.18    0.76
   0  -1  -9    5.53    0.85
   0   1  -9    4.86    0.67
   0   1  -9    4.20    1.18
   0  -1  -9    4.72    1.27
   0  -1  -9    5.73    0.72
   0   1  -9    5.17    0.67
   0   1  -9    5.36    1.03
   0  -1  -9    4.35    0.60
   0   1  -9    4.75    0.77
   0  -1  -9    5.17    1.03
   0  -1  -9    4.87    0.66
   0  -1 -10  321.36    8.78
   0   1 -10  306.49    8.63
   0   1 -10  301.78    8.65
   0   1 -10  301.14    8.96
   0  -1 -10  316.05    8.65
   0   1 -10  319.15    8.64
   0  -1 -10  291.32    8.47
   0  -1 -10  315.97    9.01
   0   1 -11  347.62    9.73
   0  -1 -11  362.86   10.08
   0   1 -11  335.59    9.65
   0  -1 -11  353.35    9.70
   0  -1 -11  343.06    9.81
   0   1 -11  358.97   10.06
   0   1 -11  360.54    9.70
   0  -1 -12    6.44    1.07
   0   1 -12    6.19    1.05
   0  -1 -12    5.33    0.84
   0   1 -12    5.22    0.74
   0  -1 -13   48.67    1.77
   0  -2   0   82.77    3.17
   0  -2   1 1153.89   30.73
   0  -2  -1 1152.51   30.65
   0  -2  -2  183.77    5.40
   0   2  -2  195.61    5.43
   0  -2   2  190.60    5.99
   0  -2  -2  187.24    5.37
   0  -2  -2  184.20    5.98
   0   2  -2  200.31    5.43
   0  -2  -2  199.55    6.12
   0   2  -3  356.23   10.02
   0  -2  -3  352.83   10.02
   0  -2  -3  374.52   10.48
   0  -2   3  361.77   10.30
   0  -2  -3  350.00   10.56
   0  -2  -3  354.46    9.98
   0   2  -3  367.70   10.03
   0   2  -4   17.29    1.23
   0  -2  -4   19.21    1.32
   0  -2   4   19.44    1.20
   0  -2  -4   17.17    1.21
   0  -2  -4   17.59    1.29
   0   2  -4   20.06    1.36
   0   2  -5   37.98    2.05
   0  -2  -5   38.56    1.36
   0  -2  -5   41.84    2.24
   0   2  -5   37.80    2.12
   0  -2  -5   39.25    2.07
   0  -2  -6  320.03    8.44
   0  -2  -6  309.87    9.70
   0   2  -6  324.54    9.88
   0   2  -6  325.08    9.79
   0  -2  -6  319.03    9.90
   0  -2  -6  298.53    8.34
   0   2  -7   14.21    1.51
   0  -2  -7   13.39    0.76
   0  -2  -7   16.40    1.63
   0   2  -7   16.10    0.81
   0   2  -7   13.96    0.89
   0  -2  -7   13.58    0.81
   0   2  -7   15.47    0.94
   0  -2  -7   12.03    0.84
   0   2  -7   16.42    1.09
   0   2  -7   15.32    0.88
   0  -2  -7   15.34    1.08
   0  -2  -7   13.92    0.78
   0   2  -8   19.49    1.91
   0  -2  -8   19.54    1.30
   0   2  -8   19.03    1.29
   0  -2  -8   18.02    1.02
   0   2  -8   19.44    0.98
   0   2  -8   20.03    1.14
   0   2  -8   19.37    1.12
   0  -2  -8   18.43    1.09
   0  -2  -8   18.78    0.99
   0  -2  -8   17.50    1.81
   0   2  -8   18.62    1.06
   0   2  -9    7.54    0.84
   0  -2  -9    7.39    1.10
   0  -2  -9    7.00    0.71
   0   2  -9    8.33    0.72
   0  -2  -9    7.58    0.81
   0   2  -9    8.12    1.07
   0   2  -9    8.76    0.85
   0   2 -10    5.81    0.79
   0   2 -10    7.20    0.72
   0  -2 -10    5.81    0.81
   0   2 -10    5.57    0.75
   0   2 -10    5.12    1.03
   0  -2 -10    5.54    0.67
   0  -2 -10    6.33    1.07
   0   2 -11   15.87    1.01
   0  -2 -11   16.23    1.21
   0   2 -11   15.38    1.02
   0   2 -11   16.12    1.27
   0  -2 -11   15.23    1.32
   0   2 -12    0.02    0.46
   0  -2 -12    0.82    0.73
   0   2 -12   -0.10    0.76
   0  -2 -12    0.42    0.80
   0  -3   0    0.08    0.80
   0  -3  -1  325.03    9.99
   0  -3   1  322.45   10.01
   0  -3   2   62.92    3.02
   0  -3  -2   62.06    2.98
   0  -3  -2   64.35    3.13
   0  -3  -3   20.25    1.67
   0  -3   3   19.93    1.57
   0  -3  -3   16.48    1.63
   0  -3  -4    0.31    0.93
   0   3  -4    0.69    0.47
   0  -3  -4    0.72    0.70
   0  -3   4    0.83    0.62
   0   3  -5   31.84    1.77
   0  -3  -5   27.96    1.20
   0  -3   5   27.65    1.74
   0   3  -6  206.90    5.72
   0  -3  -6  194.00    5.58
   0  -3  -6  187.06    5.60
   0  -3  -6  205.21    5.72
   0  -3  -6  198.88    6.14
   0  -3  -6  209.91    5.82
   0  -3  -7  216.71    6.18
   0  -3  -7  226.70    6.85
   0  -3  -7  229.87    6.36
   0  -3  -7  219.62    6.31
   0   3  -7  221.63    6.40
   0   3  -7  239.05    6.44
   0  -3  -7  244.95    6.56
   0  -3  -7  206.98    6.29
   0  -3  -7  214.24    6.15
   0   3  -8   10.16    0.69
   0   3  -8    8.25    0.81
   0  -3  -8    8.05    0.69
   0   3  -8    9.55    0.97
   0  -3  -8    9.28    0.81
   0  -3  -8    9.87    1.05
   0  -3  -8    8.55    0.66
   0  -3  -8    9.60    0.69
   0  -3  -8    9.62    0.97
   0   3  -8    9.35    0.92
   0  -3  -8    7.82    0.69
   0   3  -9  303.95    8.59
   0  -3  -9  301.28    8.32
   0  -3  -9  296.55    8.46
   0   3  -9  308.51    8.29
   0   3  -9  306.08    8.43
   0  -3  -9  294.57    8.58
   0   3 -10  252.82    7.26
   0   3 -10  252.59    7.09
   0  -3 -10  244.21    7.14
   0   3 -10  260.26    7.24
   0  -3 -10  248.37    7.26
   0   3 -11  177.79    5.20
   0   3 -12    6.52    0.59
   0  -4   0 1816.54   49.30
   0  -4   1    1.98    0.99
   0  -4  -1    2.73    1.01
   0  -4  -2  142.33    5.86
   0  -4   2  136.63    5.64
   0  -4  -2  132.84    5.56
   0  -4  -3    1.33    0.87
   0  -4  -3    1.01    0.68
   0  -4   3    1.58    0.83
   0  -4  -3    1.89    0.90
   0  -4   4 1998.03   53.33
   0  -4  -4 2088.27   53.93
   0  -4  -5  126.58    4.48
   0  -4  -5  135.27    4.10
   0   4  -6   22.81    1.20
   0  -4  -6   22.42    1.59
   0  -4  -6   22.26    1.09
   0  -4  -6   23.79    1.23
   0   4  -7   31.62    1.48
   0  -4  -7   27.28    1.29
   0  -4  -7   28.36    1.81
   0  -4  -7   29.53    1.40
   0  -4  -8  755.75   20.13
   0  -4  -8  741.54   20.15
   0   4  -8  789.62   20.16
   0   4  -8  761.32   20.03
   0  -4  -8  725.01   19.99
   0   4  -8  830.11   20.27
   0  -4  -8  714.04   20.06
   0   4  -9   20.54    1.09
   0   4 -12   12.98    0.65
   0  -5   0    0.51    0.66
   0  -5   0   -0.48    0.98
   0  -5   0    0.57    1.02
   0  -5   1   17.82    2.07
   0  -5  -1   16.92    1.26
   0  -5  -1   18.82    2.07
   0  -5   1   19.52    1.21
   0  -5  -2  149.61    6.64
   0  -5  -2  142.43    4.76
   0  -5  -2  139.42    6.32
   0  -5   2  141.84    6.35
   0  -5  -2  143.79    4.27
   0  -5  -3  743.56   21.92
   0  -5   3  708.11   21.33
   0  -5  -3  710.38   19.42
   0  -5  -3  672.40   21.45
   0  -5  -4   69.27    4.32
   0  -5  -4   66.93    2.96
   0  -5   4   65.58    3.81
   0  -5  -4   75.13    4.37
   0  -5  -5   10.75    0.91
   0   5  -6  206.05    5.97
   0  -5  -6  210.85    6.20
   0  -5  -6  202.51    6.74
   0  -5  -7  618.82   16.63
   0   5  -7  612.00   16.43
   0  -5  -8   15.97    1.00
   0  -5   8   14.61    0.92
   0   5  -9   67.10    2.33
   0   5 -10   12.16    0.78
   0  -6   0    2.49    1.36
   0  -6   0    4.31    1.36
   0  -6   0    3.31    0.86
   0  -6  -1   10.41    1.79
   0  -6   1   11.06    1.07
   0  -6   1   10.66    1.84
   0  -6   1   12.27    1.90
   0  -6  -1    9.08    0.77
   0  -6  -1   12.35    1.20
   0  -6   2   22.00    2.42
   0  -6  -2   25.34    1.69
   0  -6   2   25.16    2.69
   0  -6  -2   25.78    1.21
   0  -6  -2   20.94    2.45
   0  -6  -2   26.25    2.77
   0  -6  -3  172.79    7.74
   0  -6  -3  181.94    5.93
   0  -6   3  166.00    7.40
   0  -6  -3  180.17    7.97
   0  -6  -4   44.13    2.32
   0  -6  -4   39.64    1.82
   0  -6  -5    1.57    1.05
   0  -6  -5    2.07    0.57
   0   6  -6    2.45    0.53
   0  -6  -6    3.08    0.58
   0  -6   6    3.54    0.63
   0   6  -7   27.99    1.30
   0  -6  -7   28.30    1.33
   0  -6   7   27.82    1.30
   0  -6  -7   29.32    1.37
   0   6  -8    1.32    0.50
   0  -6   8    1.58    0.39
   0   6  -9   18.02    0.84
   0   6 -10   42.86    1.34
   0  -7   0   -0.13    0.44
   0  -7   0   -0.14    0.77
   0  -7   0    0.13    0.43
   0  -7  -1  107.46    3.84
   0  -7  -1  107.46    3.52
   0  -7   1  106.94    3.48
   0  -7  -2    8.15    1.13
   0  -7   2    9.32    0.82
   0  -7  -2    8.73    0.80
   0  -7   3   24.93    1.32
   0  -7  -3   26.17    1.70
   0  -7  -3   27.88    1.38
   0  -7   4  221.26    6.51
   0  -7  -4  233.76    7.02
   0  -7  -5   17.41    1.02
   0  -7   5   19.07    1.04
   0   7  -5   18.52    0.90
   0   7  -6   50.45    1.70
   0  -7  -6   52.06    1.87
   0  -7   6   51.73    1.83
   0  -7   7   99.11    2.92
   0   7  -7   98.33    2.84
   0   7  -8    8.28    0.42
   0  -8   0  188.69    5.32
   0  -8  -1    3.10    0.44
   0  -8  -2    2.80    0.41
   0  -8   2    4.00    0.44
   0  -8  -3   62.16    2.08
   0  -8   3   64.67    2.05
   0  -8   5   13.74    0.60
   0  -8  -5   11.00    0.58
   1   0 -13    0.78    0.57
   1   0 -13   -0.61    0.77
   1   0 -12    1.99    1.01
   1   0 -12    1.94    0.76
   1   0 -11    0.12    0.56
   1   0 -11    0.04    0.72
   1   0 -11    0.83    1.08
   1   0 -10  320.90    8.97
   1   0 -10  322.62    8.98
   1   0 -10  316.89    9.07
   1   0 -10  325.79    9.41
   1   0  -9    0.57    0.53
   1   0  -9   -0.24    0.95
   1   0  -9    0.44    0.51
   1   0  -9    0.15    0.94
   1   0  -9   -0.13    0.69
   1   0  -8  798.69   20.72
   1   0  -8  784.78   20.71
   1   0  -8  760.63   22.83
   1   0  -8  792.50   21.07
   1   0  -8  770.92   20.68
   1   0  -7   -0.11    0.80
   1   0  -7   -0.09    0.44
   1   0  -6   -0.26    0.85
   1   0  -6    0.30    0.38
   1   0  -5    0.15    0.34
   1   0  -5    0.69    0.78
   1   0  -5   -0.13    0.80
   1   0  -4  611.76   16.65
   1   0  -4  597.13   16.73
   1   0  -3   -0.08    0.60
   1   0  -2 1299.41   35.12
  -1   0   2 1370.15   34.84
  -1   0   1    0.02    0.30
  -1   0   0  597.01   15.75
  -1   0  -1   -0.02    0.37
  -1   0  -1    0.51    0.61
  -1   0  -2 3126.72   87.19
  -1   0  -2 3253.63   86.67
  -1   0  -3    0.04    0.55
  -1   0  -3   -0.37    1.21
  -1   0  -3   -0.04    0.54
  -1   0  -3    0.32    0.45
  -1   0  -4 1417.01   35.69
  -1   0  -4 1399.16   36.87
  -1   0  -4 1426.47   35.76
  -1   0  -5    0.49    0.79
  -1   0  -5   -0.13    1.58
  -1   0  -5   -0.06    0.66
  -1   0  -6 1296.12   35.25
  -1   0  -6 1293.60   35.06
  -1   0  -7   -0.30    0.41
  -1   0  -7    0.51    0.42
  -1   0  -7   -0.10    0.81
  -1   0  -7   -0.02    0.42
  -1   0  -7    0.34    0.97
  -1   0  -7   -0.10    0.68
  -1   0  -8  385.49    9.97
  -1   0  -8  362.18    9.85
  -1   0  -8  380.01    9.88
  -1   0  -8  362.12    9.84
  -1   0  -8  335.38    9.86
  -1   0  -8  350.84   10.13
  -1   0  -8  381.90   12.23
  -1   0  -8  347.23    9.75
  -1   0  -9    0.22    0.91
  -1   0  -9   -0.03    0.41
  -1   0  -9    0.14    0.61
  -1   0  -9    0.49    0.65
  -1   0  -9    0.53    0.52
  -1   0  -9    0.80    1.18
  -1   0  -9    0.12    0.53
  -1   0  -9    0.23    0.43
  -1   0 -10   63.15    2.27
  -1   0 -10   65.26    2.29
  -1   0 -10   62.42    2.14
  -1   0 -10   59.86    2.60
  -1   0 -10   60.66    2.29
  -1   0 -11    0.51    1.00
  -1   0 -11   -0.32    0.56
  -1   0 -11   -0.34    0.63
  -1   0 -12   95.18    3.05
  -1   0 -12   96.84    3.40
   1   1 -13   40.91    1.63
   1  -1 -13   40.68    1.63
   1  -1 -13   35.62    1.47
   1   1 -12    3.16    0.71
   1  -1 -12    3.04    0.93
   1   1 -12    3.03    0.59
   1  -1 -12    2.84    0.79
   1   1 -12    4.29    0.98
   1   1 -11   79.61    3.04
   1  -1 -11   82.24    3.09
   1   1 -11   82.53    2.81
   1   1 -11   80.85    2.72
   1   1 -10   97.84    5.01
   1  -1 -10   94.23    3.13
   1  -1 -10   97.43    3.18
   1   1 -10   97.28    3.22
   1   1 -10   98.99    3.59
   1  -1 -10   96.03    4.95
   1  -1 -10   97.20    3.58
   1   1 -10   98.29    3.18
   1   1 -10   95.98    3.28
   1  -1  -9    1.15    0.53
   1   1  -9    0.72    0.99
   1   1  -9    1.28    0.54
   1  -1  -9    0.88    0.53
   1  -1  -9    1.74    1.00
   1   1  -9    1.83    0.72
   1   1  -9    1.08    0.59
   1   1  -9    1.21    0.96
   1  -1  -9    0.43    0.88
   1  -1  -8  155.81    6.39
   1   1  -8  158.19    4.70
   1   1  -8  159.11    4.62
   1   1  -8  152.95    4.95
   1   1  -8  160.25    4.69
   1  -1  -8  164.09    5.01
   1  -1  -8  160.12    4.63
   1   1  -8  160.74    6.44
   1  -1  -8  154.61    4.68
   1  -1  -8  154.67    4.62
   1  -1  -7  210.55    5.97
   1   1  -7  212.77    6.24
   1   1  -7  210.56    6.00
   1   1  -7  210.68    5.93
   1   1  -7  219.75    5.98
   1   1  -7  217.55    6.01
   1  -1  -7  217.02    7.65
   1   1  -7  220.28    7.67
   1  -1  -7  205.75    5.92
   1  -1  -7  216.51    6.26
   1  -1  -6  531.74   14.34
   1   1  -6  568.90   15.96
   1  -1  -6  536.00   14.36
   1   1  -6  561.45   14.37
   1  -1  -6  538.89   15.88
   1   1  -5  408.13   10.63
   1  -1  -5  394.86   11.82
   1  -1  -5  393.92   10.63
   1   1  -5  420.99   11.93
   1   1  -4    8.18    0.97
   1  -1  -4    7.55    0.94
   1   1  -3  900.90   23.53
   1  -1  -3  860.39   23.46
   1  -1  -2  774.32   20.65
   1   1  -2  795.44   20.63
   1  -1  -2  765.01   20.58
   1  -1  -1 1190.29   31.01
   1  -1   0 2722.16   70.39
  -1  -1  -1   30.51    1.50
  -1   1  -1   29.46    1.48
   1  -1   1   29.74    1.26
  -1  -1  -1   30.24    1.28
  -1  -1  -2  412.35   12.11
   1  -1   2  412.29   11.45
  -1   1  -2  454.64   11.61
  -1  -1  -2  425.70   11.75
  -1   1  -2  436.26   11.63
  -1   1  -2  419.72   12.12
  -1  -1  -2  430.71   11.63
  -1  -1  -3   80.73    2.87
  -1   1  -3   80.17    2.81
  -1  -1  -3   79.90    2.64
  -1   1  -3   74.85    3.44
  -1  -1  -3   77.19    3.47
  -1  -1  -3   76.53    2.76
  -1   1  -3   75.03    2.82
  -1  -1  -4  199.72    6.37
  -1   1  -4  211.48    6.50
  -1   1  -4  197.74    7.35
  -1  -1  -4  207.07    6.50
  -1  -1  -4  213.12    5.85
  -1   1  -4  208.24    6.43
  -1  -1  -4  202.12    7.39
  -1   1  -5  108.10    4.09
  -1   1  -5   98.43    3.33
  -1  -1  -5  104.99    3.99
  -1   1  -5  111.97    4.06
  -1  -1  -5  110.26    4.15
  -1  -1  -6  835.54   23.88
  -1  -1  -6  848.36   23.75
  -1   1  -6  871.27   23.78
  -1   1  -6  857.68   23.89
  -1   1  -7   77.34    2.51
  -1  -1  -7   82.36    4.04
  -1   1  -7   83.99    2.63
  -1   1  -7   84.84    2.57
  -1   1  -7   77.44    2.61
  -1   1  -7   80.81    2.79
  -1   1  -7   80.93    2.53
  -1  -1  -7   80.47    3.82
  -1  -1  -7   77.54    2.55
  -1   1  -7   80.91    3.80
  -1  -1  -7   79.05    2.55
  -1  -1  -7   76.71    2.77
  -1  -1  -7   81.18    2.61
  -1   1  -7   89.02    4.10
  -1  -1  -7   77.90    2.52
  -1   1  -8  182.75    5.22
  -1  -1  -8  177.15    5.23
  -1   1  -8  179.46    5.36
  -1  -1  -8  189.32    5.32
  -1   1  -8  185.59    7.26
  -1   1  -8  185.72    5.21
  -1  -1  -8  178.14    5.19
  -1   1  -8  173.75    5.21
  -1   1  -8  184.29    5.20
  -1  -1  -8  184.05    5.24
  -1  -1  -8  168.77    5.24
  -1   1  -8  184.49    5.23
  -1   1  -8  174.86    5.49
  -1  -1  -8  182.32    7.26
  -1  -1  -8  176.55    5.50
  -1  -1  -9  175.54    5.15
  -1  -1  -9  172.92    5.45
  -1   1  -9  171.50    5.44
  -1   1  -9  181.49    5.15
  -1  -1  -9  173.15    5.14
  -1  -1  -9  175.85    5.20
  -1   1  -9  173.86    5.11
  -1   1  -9  180.63    5.13
  -1  -1  -9  181.11    7.49
  -1   1  -9  176.24    5.10
  -1   1  -9  145.53    5.12
  -1  -1  -9  180.57    5.13
  -1  -1  -9  158.52    5.10
  -1   1  -9  186.96    7.47
  -1   1  -9  185.92    5.16
  -1  -1 -10   27.85    1.33
  -1   1 -10   28.93    1.71
  -1   1 -10   26.89    1.34
  -1   1 -10   25.69    1.28
  -1   1 -10   20.90    1.22
  -1  -1 -10   28.46    1.38
  -1  -1 -10   26.57    1.45
  -1   1 -10   28.60    1.33
  -1  -1 -10   28.90    1.74
  -1  -1 -10   20.46    1.17
  -1  -1 -11   36.30    1.94
  -1   1 -11   34.44    1.48
  -1   1 -11   32.12    1.51
  -1   1 -11   38.02    1.96
  -1   1 -11   39.85    1.60
  -1  -1 -11   38.59    1.59
  -1  -1 -11   35.96    1.67
  -1  -1 -12  362.68    9.76
  -1  -1 -12  363.21   10.09
  -1   1 -12  376.92    9.76
  -1   1 -12  359.80   10.05
   1   2 -12   50.15    1.84
   1  -2 -12   52.01    2.07
   1   2 -12   56.64    2.09
   1   2 -11   64.91    2.32
   1   2 -11   63.01    2.52
   1   2 -11   61.91    2.30
   1  -2 -11   63.14    2.57
   1   2 -10    2.52    0.69
   1  -2 -10    3.96    1.03
   1   2 -10    3.32    0.75
   1   2 -10    3.32    0.99
   1  -2 -10    2.60    0.56
   1  -2  -9  804.14   21.93
   1   2  -9  829.35   21.83
   1  -2  -9  834.73   22.24
   1  -2  -9  829.88   21.85
   1  -2  -9  803.37   21.80
   1  -2  -9  867.94   22.09
   1   2  -9  847.39   24.31
   1  -2  -9  814.39   24.19
   1   2  -9  838.00   21.98
   1   2  -9  820.99   22.20
   1   2  -9  824.78   21.96
   1  -2  -8   32.05    1.40
   1  -2  -8   37.64    2.64
   1  -2  -8   34.25    1.43
   1   2  -8   35.76    2.58
   1   2  -8   39.24    1.60
   1   2  -8   35.82    1.75
   1  -2  -8   36.43    1.78
   1   2  -8   34.56    1.41
   1  -2  -8   33.10    1.49
   1  -2  -8   35.83    1.67
   1   2  -7  620.09   16.36
   1  -2  -7  592.27   16.40
   1  -2  -7  601.39   16.36
   1   2  -7  632.06   16.49
   1  -2  -7  631.25   16.70
   1  -2  -7  619.05   16.38
   1  -2  -7  628.58   18.23
   1   2  -7  613.74   16.66
   1   2  -7  634.59   18.24
   1  -2  -7  612.21   16.46
   1  -2  -7  615.09   16.43
   1  -2  -7  641.38   16.41
   1  -2  -7  646.74   16.56
   1  -2  -7  617.61   16.37
   1   2  -6    0.23    0.37
   1   2  -6    0.09    0.69
   1  -2  -6    0.20    0.31
   1  -2  -6    0.29    0.33
   1  -2  -6   -0.17    0.69
   1  -2  -6    0.20    0.34
   1  -2  -5 1276.34   34.44
   1   2  -5 1303.34   33.19
   1  -2  -5 1267.92   33.19
   1  -2  -5 1297.90   33.31
   1   2  -5 1313.04   34.51
  -1  -2   5 1201.69   34.10
   1  -2  -5 1278.57   33.26
   1   2  -4   35.73    1.85
   1  -2  -4   36.08    1.28
   1  -2  -4   35.50    1.84
   1   2  -3  830.88   22.06
   1  -2  -3  814.56   22.47
   1  -2  -3  851.08   22.56
   1  -2  -3  807.11   22.00
   1  -2  -2   78.08    3.07
   1   2  -2   78.83    2.60
   1  -2  -2   81.60    3.02
   1  -2  -2   72.72    2.51
   1  -2  -1 3068.50   77.05
   1  -2  -1 2938.25   76.28
   1   2  -1 2951.04   76.34
  -1  -2   0  172.54    4.85
  -1   2   0  178.40    4.87
   1  -2   0  166.46    5.51
  -1  -2  -1 3935.41  100.05
  -1  -2  -1 3837.37   99.30
  -1   2  -1 3834.32   99.31
   1  -2   1 3774.74   99.73
  -1   2  -1 3850.94   98.99
  -1  -2  -1 3858.54   99.00
  -1  -2  -2  687.41   18.97
  -1   2  -2  686.46   18.43
  -1   2  -2  677.82   18.95
  -1  -2  -2  750.22   19.31
   1  -2   2  708.88   18.91
  -1  -2  -2  687.34   18.43
  -1   2  -3  206.75    6.13
  -1  -2  -3  218.19    6.60
  -1  -2  -3  199.47    6.83
   1  -2   3  205.94    6.20
  -1  -2  -3  197.08    6.11
  -1   2  -3  203.90    6.83
  -1  -2  -4  223.11    6.94
   1  -2   4  221.09    6.58
  -1  -2  -4  237.61    7.04
  -1   2  -4  219.11    6.91
  -1   2  -5 3030.50   75.60
  -1  -2  -5 2927.71   75.69
  -1  -2  -5 2805.44   74.34
  -1   2  -5 2951.07   75.65
  -1  -2  -5 2993.63   75.21
  -1  -2  -6  137.17    3.97
  -1  -2  -6  149.77    5.47
  -1   2  -6  145.68    5.41
  -1   2  -7    1.46    0.94
  -1   2  -7    0.75    0.68
  -1   2  -7    1.36    0.47
  -1   2  -7    0.46    0.38
  -1  -2  -7    0.77    0.42
  -1  -2  -7    1.05    0.60
  -1  -2  -7    0.38    0.45
  -1   2  -7    1.00    0.47
  -1  -2  -7    0.98    0.68
  -1  -2  -7    1.04    0.99
  -1  -2  -7   -0.11    0.35
  -1  -2  -7    0.51    0.35
  -1   2  -7    0.81    0.42
  -1  -2  -7    0.58    0.51
  -1   2  -7    0.04    0.44
  -1  -2  -7    0.61    0.46
  -1   2  -8   68.47    3.82
  -1   2  -8   69.03    2.28
  -1  -2  -8   67.26    2.30
  -1   2  -8   65.81    2.41
  -1  -2  -8   64.63    2.41
  -1   2  -8   72.14    2.31
  -1  -2  -8   77.75    2.54
  -1  -2  -8   61.47    2.28
  -1   2  -8   67.51    2.30
  -1  -2  -8   66.50    2.58
  -1   2  -8   65.66    2.57
  -1  -2  -8   68.30    2.29
  -1  -2  -8   64.28    2.35
  -1  -2  -8   69.29    3.93
  -1  -2  -8   66.52    2.33
  -1  -2  -9  613.31   15.88
  -1  -2  -9  589.79   16.05
  -1   2  -9  579.57   15.82
  -1  -2  -9  598.02   15.90
  -1   2  -9  609.90   15.85
  -1  -2  -9  557.54   15.91
  -1   2  -9  587.51   16.15
  -1  -2  -9  597.22   16.18
  -1  -2  -9  598.60   16.04
  -1   2  -9  596.58   15.96
  -1   2 -10  111.73    3.64
  -1   2 -10  121.72    4.02
  -1  -2 -10  119.33    3.86
  -1   2 -10  115.62    3.73
  -1  -2 -10  114.74    3.86
  -1  -2 -10  121.21    3.71
  -1   2 -10  123.79    3.70
  -1  -2 -10  122.49    4.04
  -1   2 -11   10.30    1.12
  -1  -2 -11   10.72    1.16
  -1   2 -11    8.50    0.76
  -1  -2 -11    8.65    0.99
  -1  -2 -11   10.60    0.79
  -1   2 -11    9.58    0.76
   1   3 -13   80.10    2.31
   1   3 -12   67.89    2.21
   1  -3 -11    2.83    0.77
   1   3 -11    2.48    0.62
   1   3 -10  141.69    4.45
   1  -3 -10  139.56    4.54
   1   3 -10  146.32    4.56
   1  -3  -9  349.05    9.16
   1  -3  -9  295.12    8.78
   1   3  -9  331.10    8.94
   1   3  -9  311.59    8.99
   1  -3  -9  318.11    9.02
   1  -3  -8   68.46    2.53
   1   3  -8   75.68    2.76
   1   3  -8   75.26    3.80
   1  -3  -8   77.84    2.78
   1  -3  -8   81.99    2.84
   1   3  -8   81.32    2.73
   1   3  -8   78.39    2.67
   1  -3  -7  530.00   15.57
   1  -3  -7  529.39   14.18
   1  -3  -7  512.51   14.57
   1  -3  -7  572.10   14.30
   1   3  -7  531.50   14.11
   1   3  -7  550.35   14.19
   1  -3  -7  496.81   13.98
   1  -3  -7  505.19   14.06
   1   3  -7  525.90   15.61
   1   3  -7  517.78   14.18
   1   3  -6  583.14   15.33
   1  -3  -6  562.71   16.47
   1  -3  -6  604.21   15.46
   1  -3  -6  563.92   15.76
   1  -3  -6  557.60   15.33
   1  -3  -6  572.23   15.41
   1   3  -6  583.60   16.60
   1  -3  -5    8.87    0.67
   1  -3  -5    6.72    0.89
  -1  -3   5    7.24    1.03
   1   3  -5    7.87    0.97
   1  -3  -4    4.84    0.70
   1  -3  -4    4.95    0.50
   1   3  -4    5.76    0.75
   1  -3  -4    4.46    1.09
  -1  -3   4    5.44    1.00
   1  -3  -3  455.57   13.11
   1  -3  -3  416.70   11.82
   1  -3  -3  441.49   13.14
   1   3  -3  433.32   11.96
   1  -3  -2 1153.37   29.92
   1  -3  -2 1126.87   30.09
  -1  -3   2 1179.09   30.33
   1  -3  -2 1060.81   28.37
   1   3  -2 1119.33   28.54
   1  -3  -1   77.33    3.40
  -1  -3   1   82.33    3.70
   1  -3   0  580.90   16.95
  -1  -3   0  607.04   17.28
   1  -3   1   55.01    2.76
  -1  -3  -2  802.46   21.52
   1  -3   2  850.11   22.88
   1  -3   3  214.49    6.89
  -1  -3  -3  199.33    6.09
  -1   3  -3  206.29    6.11
  -1  -3  -4  442.56   13.01
  -1   3  -4  430.69   12.10
   1  -3   4  418.61   12.43
  -1  -3  -4  422.11   12.11
  -1  -3  -5  611.90   17.55
  -1   3  -5  617.52   17.12
  -1  -3  -5  593.69   17.10
  -1  -3  -6  138.77    4.01
  -1  -3  -6  134.99    3.97
  -1  -3  -6  122.80    3.83
  -1   3  -6  143.05    5.17
  -1  -3  -6  135.33    4.47
  -1  -3  -6  139.15    5.18
  -1   3  -7  162.51    4.74
  -1  -3  -7  152.20    4.70
  -1  -3  -7  158.41    4.53
  -1  -3  -7  154.65    4.47
  -1   3  -7  152.51    4.52
  -1  -3  -7  149.24    4.68
  -1  -3  -7  155.28    4.67
  -1  -3  -7  155.66    4.56
  -1   3  -7  166.26    4.77
  -1  -3  -8  295.48    8.46
  -1  -3  -8  300.94    8.33
  -1   3  -8  318.99    8.59
  -1   3  -8  299.23    8.54
  -1  -3  -8  308.11    8.29
  -1  -3  -8  286.33    8.46
  -1   3  -8  308.48    8.26
  -1  -3  -8  302.97    8.55
  -1  -3  -8  298.49    8.48
  -1   3  -8  297.74    8.30
  -1   3  -9    1.47    0.54
  -1  -3  -9    1.81    0.84
  -1   3  -9    2.29    0.49
  -1  -3  -9    2.33    0.67
  -1  -3  -9    1.98    0.90
  -1   3  -9    1.93    0.66
  -1  -3  -9    2.06    0.51
  -1  -3  -9    2.27    0.51
  -1  -3  -9    2.64    0.62
  -1   3  -9    3.22    0.89
  -1  -3  -9    1.57    0.43
  -1   3 -10   66.03    2.15
  -1  -3 -10   63.90    2.38
  -1   3 -10   63.07    2.34
  -1   3 -11    1.26    0.52
   1   4 -10   78.08    2.58
   1   4 -10   71.55    2.46
   1   4  -9   17.34    1.09
   1   4  -9   20.33    1.18
   1  -4  -8   10.41    0.78
   1   4  -8   12.39    0.99
   1  -4  -8   11.01    0.87
   1   4  -7   14.55    0.99
   1   4  -7   16.21    1.07
   1  -4  -7   16.67    0.97
   1  -4  -7   15.29    1.40
   1  -4  -7   16.02    1.04
   1  -4  -6  100.27    3.22
   1  -4  -6  100.26    3.30
   1   4  -6   97.73    3.13
   1  -4  -6   97.82    3.72
   1  -4  -5    3.78    0.59
   1   4  -5    2.92    0.54
  -1  -4   5    3.08    0.88
   1  -4  -5    4.62    0.88
   1  -4  -4   76.54    2.60
   1  -4  -4   74.68    2.91
  -1  -4   4   74.26    3.88
   1  -4  -4   78.83    4.19
  -1  -4   3  267.08    9.17
   1  -4  -3  257.21    9.20
   1  -4  -3  253.84    9.02
   1  -4  -2  237.79    8.87
   1  -4  -2  260.84    8.83
  -1  -4   2  264.38    9.07
   1  -4  -1  195.09    6.90
   1  -4  -1  171.69    6.92
  -1  -4   1  186.53    7.20
  -1  -4   0  374.29   12.19
   1  -4   0  368.43   11.95
   1  -4   1  160.89    6.28
  -1  -4  -2   32.96    2.57
   1  -4   2   35.50    2.45
   1  -4   3    1.59    0.76
  -1  -4  -3    0.79    0.82
  -1  -4  -3    0.48    0.64
  -1  -4  -4    2.76    1.01
   1  -4   4    1.92    0.72
  -1  -4  -5    7.13    1.04
  -1  -4  -5    5.76    1.18
  -1  -4  -5    5.69    0.61
  -1  -4  -6  127.35    4.62
  -1  -4  -6  128.90    3.99
  -1  -4  -6  137.96    4.13
  -1  -4  -7  196.23    6.02
  -1  -4  -7  203.74    5.93
  -1   4  -7  221.36    6.09
  -1  -4  -7  204.56    5.96
  -1   4  -7  201.42    5.78
  -1  -4  -8   40.14    1.75
  -1  -4  -8   41.30    1.77
  -1  -4  -8   40.61    1.71
  -1   4  -8   42.25    1.86
  -1  -4  -9  281.92    7.90
  -1   4 -10  107.09    3.38
  -1   4 -11   40.52    1.51
   1   5 -11  110.81    3.16
   1   5 -10    4.55    0.56
   1   5  -9    0.74    0.53
   1   5  -8   10.47    0.84
   1  -5  -8   10.91    0.85
   1   5  -8   13.23    0.94
  -1  -5   8   10.49    0.78
   1  -5  -7    8.28    0.82
   1  -5  -7    7.69    0.72
  -1  -5   7    9.56    0.80
   1   5  -7    8.95    0.84
   1  -5  -7    8.24    1.24
   1   5  -6   59.12    2.09
   1  -5  -6   60.59    2.84
   1  -5  -6   60.39    2.27
   1  -5  -6   61.92    2.38
   1  -5  -5    5.41    1.12
   1  -5  -5    5.28    0.73
   1  -5  -4    4.30    1.32
  -1  -5   4    5.59    1.32
   1  -5  -3   38.11    3.06
  -1  -5   3   39.55    3.09
   1  -5  -3   43.05    1.78
   1  -5  -3   40.66    2.11
  -1  -5   2  153.68    6.73
   1  -5  -2  143.01    4.86
   1  -5  -2  156.94    6.81
   1  -5  -2  150.38    6.51
  -1  -5   1  228.85    9.10
   1  -5  -1  237.93    7.08
   1  -5  -1  238.73    9.15
   1  -5  -1  230.20    8.82
   1  -5   0   44.98    3.12
  -1  -5   0   47.55    3.44
   1  -5   0   39.01    3.05
   1  -5   0   48.48    2.05
  -1  -5   0   40.84    1.96
  -1  -5  -1  298.77    8.47
   1  -5   1  307.85   10.88
   1  -5   1  315.44    8.76
  -1  -5  -1  303.07    8.88
   1  -5   2    6.18    1.34
   1  -5   2    7.39    0.82
  -1  -5  -2    7.31    0.63
  -1  -5  -2    6.75    0.99
  -1  -5  -2    7.08    1.55
   1  -5   3  159.54    6.88
  -1  -5  -3  169.67    5.59
  -1  -5  -4   60.06    2.76
   1  -5   4   58.63    3.51
  -1  -5  -4   63.35    3.98
  -1  -5  -5  130.68    4.06
  -1  -5  -5  147.53    4.40
  -1  -5  -5  140.21    6.36
  -1   5  -6   16.86    1.10
  -1  -5  -6   15.43    0.94
  -1  -5  -6   17.69    1.11
  -1  -5  -7    3.03    0.59
  -1  -5  -7    2.65    0.62
  -1  -5  -7    3.68    0.57
  -1   5  -7    4.19    0.78
  -1  -5  -8  462.21   13.22
  -1   5  -8  497.90   13.22
  -1  -5  -8  478.55   13.30
  -1   5  -8  519.71   13.32
  -1   5 -11   24.93    0.93
   1   6 -10   27.89    0.93
   1   6  -9  192.23    5.29
   1   6  -8   32.01    1.26
  -1  -6   8   30.00    1.20
   1   6  -7   81.63    2.68
  -1  -6   7   84.15    2.76
   1  -6  -7   84.47    2.86
  -1  -6   6    9.85    0.81
   1  -6  -6   11.43    1.33
   1   6  -6    9.37    0.77
   1  -6  -6    8.28    0.82
   1  -6  -6    8.78    0.75
   1  -6  -5  502.75   13.56
  -1  -6   5  481.66   13.45
  -1  -6   4  224.44    6.60
   1  -6  -4  212.74    9.03
   1  -6  -4  237.95    7.24
  -1  -6   4  197.60    8.44
   1  -6  -3  418.26   11.25
   1  -6  -3  374.75   13.76
   1  -6  -3  401.43   11.71
  -1  -6   3  359.98   13.49
   1  -6  -2   59.06    2.27
  -1  -6   2   51.08    3.76
   1  -6  -2   56.43    2.06
  -1  -6   2   56.16    2.22
   1  -6  -2   51.33    3.76
   1  -6  -2   58.14    2.65
   1  -6  -1  161.06    5.28
  -1  -6   1  155.53    4.86
  -1  -6   1  160.21    7.37
   1  -6  -1  154.09    7.04
   1  -6   0   12.62    1.93
  -1  -6   0   12.66    2.01
  -1  -6   0   11.70    1.18
  -1  -6   0   16.86    1.04
   1  -6   0   15.07    1.28
   1  -6   0   11.53    1.93
  -1  -6  -1  429.90   12.35
  -1  -6  -1  440.43   11.88
   1  -6   1  450.67   14.70
   1  -6   1  424.07   12.18
   1  -6   1  425.07   14.76
  -1  -6  -2   76.74    4.77
  -1  -6  -2   75.09    2.55
  -1  -6  -2   72.99    3.11
   1  -6   2   73.43    4.52
  -1  -6  -3   12.61    1.36
  -1  -6  -3   16.14    2.19
  -1  -6  -4   39.24    3.33
  -1  -6  -4   41.12    2.31
  -1  -6  -4   45.06    1.92
  -1   6  -5  162.49    4.92
  -1  -6  -5  181.25    5.27
  -1  -6  -6    1.69    0.51
  -1   6  -6    1.88    0.58
  -1   6  -7    0.52    0.49
  -1  -6  -7    0.07    0.45
  -1  -6  -7    0.09    0.39
   1  -6   8   34.42    1.38
  -1   6  -8   39.65    1.48
  -1   6  -9  200.81    5.54
  -1   6 -10    1.36    0.26
   1   7  -7   13.14    0.62
  -1  -7   7   15.73    0.71
   1  -7  -6    4.55    0.52
  -1  -7   6    4.55    0.51
   1   7  -6    3.38    0.41
   1  -7  -5   52.69    2.01
  -1  -7   5   56.23    1.98
   1  -7  -5   52.23    1.90
   1  -7  -5   57.99    2.43
   1   7  -5   49.84    1.72
   1  -7  -4   58.89    2.23
  -1  -7   4   59.15    2.18
   1  -7  -4   61.67    2.66
   1  -7  -3   76.53    2.75
   1  -7  -3   82.28    3.21
   1  -7  -2  232.52    6.80
   1  -7  -2  237.83    7.24
  -1  -7   2  232.86    6.76
  -1  -7   1   99.87    3.26
   1  -7  -1   98.03    3.28
   1  -7  -1   97.91    3.63
   1  -7   0    0.44    0.43
  -1  -7   0    0.31    0.46
   1  -7   0   -0.39    0.75
   1  -7   0    0.13    0.41
  -1  -7  -1  201.97    5.69
   1  -7   1  204.54    5.83
   1  -7   1  190.48    5.70
  -1  -7  -1  198.82    6.13
   1  -7   1  188.59    5.95
  -1  -7  -2  561.20   14.31
   1  -7   2  532.95   14.22
   1  -7   3   11.37    0.87
  -1  -7  -4   92.92    3.11
   1  -7   5   15.60    0.94
  -1  -7  -5   15.41    0.92
  -1   7  -6   80.51    2.57
  -1  -7  -6   88.83    2.76
  -1  -7  -6   86.11    2.69
   1  -7   6   83.70    2.68
  -1   7  -7    2.15    0.38
   1  -7   7    1.66    0.35
  -1  -7  -7    1.75    0.36
  -1   7  -8   61.94    1.80
  -1  -8   5  116.12    3.04
   1  -8  -5   98.31    3.02
  -1  -8   3   11.55    0.65
   1  -8  -3   11.40    0.67
   1  -8  -2   11.29    0.70
  -1  -8   2   13.48    0.71
   1  -8  -1   21.56    0.97
  -1  -8   1   21.06    0.94
   1  -8   0    5.89    0.48
  -1  -8   0    6.21    0.53
  -1  -8  -1   31.25    1.27
   1  -8   2    5.70    0.50
  -1  -8  -2    5.77    0.51
   1  -8   3   16.41    0.79
  -1  -8  -4    2.88    0.38
   1  -8   4    3.12    0.38
   1  -8   5    2.28    0.29
   2   0 -14   89.86    2.57
   2   0 -13    0.92    0.75
   2   0 -12  707.15   18.24
   2   0 -12  652.55   17.83
   2   0 -11    0.19    0.59
   2   0 -11   -0.35    1.03
   2   0 -10  717.84   19.27
   2   0 -10  728.19   19.72
   2   0  -9    0.41    0.57
   2   0  -9   -0.25    1.00
   2   0  -9   -0.31    0.59
   2   0  -9    0.41    0.52
   2   0  -9   -0.31    1.09
   2   0  -8 1510.44   39.53
   2   0  -8 1559.08   39.61
   2   0  -8 1530.99   39.97
   2   0  -8 1537.00   39.59
   2   0  -8 1453.10   41.94
   2   0  -8 1477.32   39.62
   2   0  -7    0.41    0.37
   2   0  -7   -0.05    0.49
   2   0  -7    0.93    0.93
   2   0  -7    0.46    0.43
   2   0  -7    0.02    0.45
   2   0  -7    0.08    0.75
   2   0  -6   71.69    3.51
   2   0  -6   69.72    2.23
   2   0  -5   -0.05    0.36
   2   0  -5    0.79    0.85
   2   0  -4 1250.03   33.57
   2   0  -3    0.45    0.74
  -2   0   3   -0.10    0.48
  -2   0   2  271.95    7.81
  -2   0   1    0.38    0.58
  -2   0   0  346.92    9.81
  -2   0  -1    1.42    1.00
  -2   0  -1   -0.09    0.66
  -2   0  -2  593.52   15.91
  -2   0  -2  553.59   16.23
  -2   0  -3    0.10    0.70
  -2   0  -3   -0.05    0.63
  -2   0  -3    0.92    1.34
  -2   0  -4 1643.87   45.33
  -2   0  -4 1710.74   44.17
  -2   0  -4 1636.29   43.87
  -2   0  -5    0.15    1.62
  -2   0  -5   -0.16    0.89
  -2   0  -5    1.05    0.50
  -2   0  -6 1689.33   45.24
  -2   0  -6 1649.27   47.08
  -2   0  -7   -0.07    0.48
  -2   0  -7    0.49    0.46
  -2   0  -7    0.31    0.72
  -2   0  -7    0.12    1.02
  -2   0  -7    0.18    0.42
  -2   0  -7    0.42    0.45
  -2   0  -7    0.09    0.38
  -2   0  -8  226.78    6.58
  -2   0  -8  243.99    6.69
  -2   0  -8  237.19    6.65
  -2   0  -8  231.77    6.92
  -2   0  -8  231.30    6.62
  -2   0  -8  247.70    6.75
  -2   0  -8  247.45    8.98
  -2   0  -8  220.28    6.71
  -2   0  -9    0.10    0.53
  -2   0  -9   -0.30    0.48
  -2   0  -9    0.21    0.61
  -2   0  -9   -0.25    0.58
  -2   0  -9    0.18    0.63
  -2   0  -9    1.00    0.96
  -2   0  -9   -0.03    0.59
  -2   0  -9    0.51    1.26
  -2   0 -10  232.83    8.98
  -2   0 -10  222.22    6.29
  -2   0 -10  229.23    6.29
  -2   0 -10  198.77    6.16
  -2   0 -10  194.75    6.33
  -2   0 -10  227.38    6.32
  -2   0 -10  225.42    6.67
  -2   0 -11   -0.15    0.57
  -2   0 -11    0.23    1.09
  -2   0 -12    3.56    0.59
   2  -1 -13   57.16    2.02
   2   1 -13   49.22    1.72
   2   1 -13   48.17    1.80
   2   1 -13   57.29    2.00
   2   1 -12    3.11    0.62
   2   1 -12    3.71    0.97
   2  -1 -12    3.18    0.94
   2   1 -12    2.43    0.73
   2   1 -11    2.73    0.66
   2  -1 -11    4.16    1.13
   2   1 -11    2.96    1.07
   2  -1 -11    2.48    0.63
   2  -1 -11    2.79    0.86
   2   1 -10   27.45    1.38
   2  -1 -10   20.10    2.27
   2   1 -10   20.83    2.31
   2  -1 -10   23.45    1.45
   2   1 -10   24.69    1.72
   2  -1 -10   27.19    1.35
   2  -1 -10   23.81    1.71
   2  -1  -9   84.73    2.85
   2   1  -9   81.28    4.49
   2  -1  -9   85.94    2.86
   2  -1  -9   85.37    2.96
   2   1  -9   81.94    2.86
   2  -1  -9   84.54    3.27
   2   1  -9   81.29    3.21
   2  -1  -9   83.83    4.59
   2   1  -9   86.76    2.86
   2   1  -8  225.26    8.29
   2  -1  -8  214.25    6.20
   2   1  -8  214.86    6.14
   2  -1  -8  225.03    6.21
   2  -1  -8  220.04    6.29
   2   1  -8  220.47    6.21
   2  -1  -8  217.92    6.58
   2   1  -8  216.63    6.55
   2  -1  -8  206.47    6.12
   2  -1  -8  218.71    8.25
   2   1  -7   18.74    0.90
   2  -1  -7   17.64    0.95
   2  -1  -7   17.38    1.00
   2   1  -7   18.74    0.96
   2  -1  -7   17.14    1.25
   2  -1  -7   19.13    1.91
   2  -1  -7   17.33    0.93
   2  -1  -7   17.53    0.90
   2  -1  -7   19.17    0.96
   2   1  -7   17.95    1.24
   2   1  -7   16.60    1.79
   2  -1  -6  228.08    7.67
   2  -1  -6  213.81    6.06
   2  -1  -6  215.13    6.02
   2   1  -6  220.06    6.02
   2   1  -6  220.77    7.61
   2  -1  -5  932.83   25.38
   2  -1  -5  899.43   23.89
   2  -1  -5  928.02   23.96
   2   1  -5  918.58   23.90
   2   1  -5  962.84   25.43
   2  -1  -4   26.78    1.74
   2   1  -4   23.26    1.66
   2   1  -3  340.81    9.78
   2  -1  -3  330.81    9.73
   2  -1  -2 5921.73  152.48
   2  -1  -1 9808.06  253.31
  -2  -1   1 9999.00  253.95
  -2  -1   0  966.66   25.91
  -2   1  -1  529.21   14.51
  -2  -1  -1  532.30   14.52
  -2  -1  -1  512.01   13.91
  -2  -1  -2   16.00    1.61
  -2   1  -2   15.11    1.63
  -2  -1  -2   13.70    1.21
  -2  -1  -2   13.07    0.96
  -2   1  -3 2186.92   56.08
  -2   1  -3 2114.27   56.97
  -2  -1  -3 2088.48   56.93
  -2  -1  -3 2139.90   56.06
  -2   1  -4  574.09   15.52
  -2  -1  -4  515.83   14.81
  -2  -1  -4  561.75   15.60
  -2   1  -4  572.65   15.60
  -2  -1  -4  576.45   16.82
  -2   1  -4  554.89   16.69
  -2  -1  -5  213.44    8.42
  -2   1  -5  229.30    7.25
  -2   1  -5  204.19    8.30
  -2   1  -5  204.07    6.73
  -2  -1  -5  220.61    7.23
  -2  -1  -6   27.66    2.14
  -2  -1  -6   22.41    2.87
  -2   1  -6   27.57    2.12
  -2   1  -6   27.13    2.95
  -2  -1  -7  135.01    4.08
  -2  -1  -7  139.72    5.85
  -2   1  -7  137.28    4.08
  -2  -1  -7  143.55    4.15
  -2  -1  -7  140.36    4.12
  -2  -1  -7  147.33    4.22
  -2   1  -7  142.68    4.16
  -2   1  -7  125.61    4.04
  -2  -1  -7  141.12    4.20
  -2   1  -7  145.96    5.89
  -2   1  -7  140.15    4.12
  -2   1  -7  134.99    4.32
  -2   1  -7  140.04    4.27
  -2  -1  -7  134.32    4.31
  -2   1  -7  140.82    4.18
  -2  -1  -7  140.76    4.15
  -2   1  -7  143.07    4.10
  -2   1  -8  142.30    6.15
  -2  -1  -8  140.34    4.16
  -2  -1  -8  137.41    4.44
  -2   1  -8  135.53    4.06
  -2   1  -8  130.61    4.09
  -2  -1  -8  130.30    4.24
  -2  -1  -8  143.23    4.20
  -2   1  -8  142.33    4.15
  -2   1  -8  141.31    4.18
  -2  -1  -8  141.27    6.19
  -2   1  -8  141.34    4.23
  -2  -1  -8  124.20    4.13
  -2   1  -8  137.75    4.14
  -2  -1  -8  143.08    4.21
  -2   1  -8  133.03    4.35
  -2  -1  -8  136.01    4.25
  -2   1  -8  131.04    4.40
  -2   1  -8  160.63    4.31
  -2   1  -9  560.62   14.73
  -2   1  -9  522.22   14.62
  -2  -1  -9  559.50   14.77
  -2   1  -9  518.34   14.92
  -2  -1  -9  546.71   15.07
  -2   1  -9  546.05   15.06
  -2   1  -9  558.80   14.76
  -2  -1  -9  576.47   17.71
  -2  -1  -9  567.27   14.79
  -2  -1  -9  560.41   14.73
  -2   1  -9  566.81   14.73
  -2   1  -9  542.80   14.63
  -2   1  -9  569.81   17.62
  -2  -1  -9  506.99   14.79
  -2  -1 -10   75.32    2.62
  -2   1 -10   68.84    2.44
  -2  -1 -10   77.69    2.60
  -2   1 -10   61.86    2.59
  -2   1 -10   76.69    2.95
  -2  -1 -10   68.21    2.58
  -2  -1 -10   77.83    2.98
  -2   1 -10   72.02    2.44
  -2   1 -10   81.97    2.62
  -2   1 -11  256.94    7.04
  -2  -1 -11  257.26    7.05
  -2  -1 -12   56.00    1.95
  -2   1 -12   54.83    1.93
   2   2 -13    8.37    0.64
   2   2 -13    9.55    0.62
   2   2 -12    4.54    0.69
   2   2 -12    4.65    0.63
   2  -2 -12    4.42    0.81
   2  -2 -12    5.13    0.86
   2   2 -12    4.14    0.84
   2  -2 -11   27.94    1.55
   2  -2 -11   29.72    1.67
   2   2 -11   26.11    1.42
   2  -2 -10  100.58    3.38
   2  -2 -10   96.26    3.12
   2   2 -10   86.54    4.68
   2  -2 -10   89.14    4.74
   2  -2 -10   96.15    3.52
   2   2 -10   96.80    3.49
   2   2 -10   97.02    3.28
   2  -2  -9  146.07    6.34
   2   2  -9  145.03    4.59
   2   2  -9  149.29    4.85
   2  -2  -9  147.81    4.50
   2  -2  -9  151.81    4.69
   2  -2  -9  152.94    4.92
   2   2  -9  155.97    6.50
   2  -2  -8  114.10    5.17
   2  -2  -8  117.22    3.65
   2  -2  -8  103.16    3.48
   2   2  -8  104.95    3.55
   2   2  -8  115.58    3.48
   2   2  -8  109.36    3.79
   2  -2  -8  115.79    3.52
   2  -2  -8  109.90    3.82
   2   2  -8  116.37    3.57
   2  -2  -8  113.17    3.47
   2   2  -8  112.84    5.16
   2   2  -7   99.00    4.43
   2  -2  -7   91.14    2.97
   2  -2  -7   94.27    2.90
   2  -2  -7   93.92    4.34
   2  -2  -7   90.73    2.94
   2   2  -7   90.25    2.92
   2   2  -7   96.16    2.87
   2   2  -7   90.26    3.14
   2  -2  -7   93.72    3.18
   2  -2  -7   95.11    2.88
   2   2  -6   38.60    1.40
   2  -2  -6   37.47    1.49
   2  -2  -6   36.08    2.36
   2  -2  -6   38.26    1.48
   2   2  -6   37.96    2.42
   2  -2  -6   37.58    1.40
   2  -2  -5   86.41    2.62
   2  -2  -5   77.56    3.50
   2   2  -5   81.88    3.56
   2  -2  -5   82.37    2.58
   2  -2  -5   79.19    2.46
   2   2  -5   84.74    2.48
   2  -2  -4  348.15    9.34
   2  -2  -4  339.50    9.19
   2  -2  -4  357.35   10.31
   2  -2  -3   74.39    3.07
   2   2  -3   76.29    2.99
   2  -2  -3   76.55    2.96
   2  -2  -2    0.33    0.53
   2  -2  -2    0.23    0.48
   2   2  -2    0.44    0.48
   2  -2  -1  399.77   11.25
  -2   2   0  693.29   18.38
  -2  -2   0  673.92   18.37
  -2  -2  -1  513.97   13.98
  -2  -2  -1  496.92   14.10
  -2   2  -1  500.89   14.09
  -2  -2  -2  212.93    6.51
  -2  -2  -2  212.19    6.92
  -2   2  -2  202.99    6.24
  -2  -2  -2  209.89    6.27
  -2   2  -2  203.91    6.84
  -2  -2  -3   50.20    2.90
  -2  -2  -3   49.04    2.51
  -2  -2  -3   49.27    2.43
  -2  -2  -3   47.34    2.21
  -2   2  -3   46.96    2.21
  -2   2  -3   47.91    2.86
  -2  -2  -4    1.71    1.26
  -2   2  -4    1.55    1.36
  -2  -2  -4    1.75    0.68
  -2  -2  -4    1.88    0.77
  -2   2  -4    1.58    0.79
  -2   2  -5 1126.27   32.28
  -2  -2  -5 1115.41   32.34
  -2  -2  -5 1120.79   30.81
  -2   2  -5 1140.04   30.79
  -2  -2  -5 1132.79   30.18
  -2   2  -6   34.44    1.47
  -2   2  -6   29.64    2.21
  -2  -2  -6   30.07    1.38
  -2  -2  -6   31.28    1.35
  -2  -2  -6   30.87    2.24
  -2  -2  -6   34.39    1.39
  -2  -2  -7   88.30    4.30
  -2   2  -7   85.62    2.84
  -2  -2  -7   86.12    2.83
  -2   2  -7   85.43    2.69
  -2   2  -7   90.74    4.27
  -2   2  -7   86.27    2.66
  -2  -2  -7   87.53    2.84
  -2  -2  -7   76.45    2.65
  -2  -2  -7   90.93    2.85
  -2  -2  -7   87.77    2.76
  -2  -2  -7   95.08    2.86
  -2  -2  -7   76.92    2.89
  -2   2  -7   76.40    2.88
  -2   2  -7   88.97    2.98
  -2  -2  -7   71.71    2.61
  -2   2  -7   84.82    2.63
  -2   2  -8  316.44    9.16
  -2   2  -8  332.40   11.15
  -2   2  -8  319.88    8.83
  -2   2  -8  319.88    9.03
  -2   2  -8  313.02    8.93
  -2   2  -8  329.34    8.82
  -2  -2  -8  342.79    9.05
  -2  -2  -8  333.11    8.95
  -2  -2  -8  330.56   11.25
  -2  -2  -8  323.74    9.03
  -2  -2  -8  325.80    8.85
  -2  -2  -8  299.42    8.93
  -2  -2  -8  319.91    8.88
  -2  -2  -8  318.45    9.17
  -2   2  -8  317.93    9.17
  -2  -2  -8  304.39    8.99
  -2   2  -8  332.92    8.88
  -2   2  -9  696.37   18.09
  -2  -2  -9  696.97   18.11
  -2   2  -9  735.23   20.94
  -2  -2  -9  699.70   18.33
  -2  -2  -9  673.94   18.48
  -2  -2  -9  696.49   18.16
  -2   2  -9  664.08   18.16
  -2   2  -9  708.88   18.14
  -2  -2  -9  683.56   20.85
  -2   2  -9  667.06   18.46
  -2   2  -9  668.05   18.25
  -2  -2  -9  745.93   18.35
  -2  -2  -9  605.73   18.12
  -2  -2  -9  656.12   18.28
  -2   2  -9  667.28   17.98
  -2  -2  -9  684.86   18.18
  -2   2 -10    2.45    0.59
  -2  -2 -10    2.60    0.58
  -2  -2 -10    2.57    0.66
  -2  -2 -10    3.37    0.85
  -2   2 -10    3.60    0.60
  -2  -2 -10    2.97    0.76
  -2  -2 -10    2.97    0.56
  -2  -2 -11    8.00    0.70
  -2   2 -11    7.17    0.66
  -2  -2 -11    6.70    0.83
   2   3 -13    7.48    0.45
   2   3 -12   12.50    0.80
   2  -3 -11    2.40    0.84
   2   3 -11    2.54    0.67
   2  -3 -11    2.25    0.76
   2   3 -10   12.65    0.96
   2  -3 -10   11.85    1.08
   2   3 -10   11.83    1.00
   2  -3 -10   13.39    1.19
   2  -3  -9   57.17    2.34
   2   3  -9   61.86    2.26
   2  -3  -9   57.19    2.33
   2   3  -9   54.42    2.22
   2   3  -9   58.19    2.33
   2  -3  -8   10.36    1.04
   2  -3  -8    8.23    0.74
   2   3  -8    9.99    0.88
   2  -3  -8   10.34    1.45
   2   3  -8    9.31    1.02
   2   3  -8   10.68    1.41
   2  -3  -8    9.26    1.05
   2  -3  -7   62.65    2.28
   2  -3  -7   65.73    2.38
   2   3  -7   64.67    3.36
   2   3  -7   69.63    2.33
   2  -3  -7   61.69    2.57
   2  -3  -7   55.63    3.17
   2  -3  -7   61.60    2.33
   2   3  -7   61.54    2.35
   2  -3  -6  107.45    3.39
   2  -3  -6  108.22    3.70
   2  -3  -6  105.00    4.33
   2   3  -6  110.16    3.34
   2   3  -6  109.03    4.46
   2  -3  -6  109.59    3.44
   2  -3  -6  105.77    3.16
   2   3  -6  110.14    3.17
   2  -3  -6  104.61    3.37
  -2  -3   6  103.06    3.27
   2  -3  -5 1429.35   36.40
   2  -3  -5 1386.28   36.09
  -2  -3   5 1345.52   38.09
   2   3  -5 1402.21   37.46
   2  -3  -5 1372.95   37.35
   2  -3  -4   25.42    1.12
   2  -3  -4   22.65    1.46
   2  -3  -4   22.78    1.91
   2   3  -4   23.31    1.52
   2  -3  -3   90.15    3.25
   2   3  -3   93.36    3.35
   2  -3  -3   96.47    2.91
   2  -3  -3   98.34    4.03
   2   3  -2  200.70    5.75
   2  -3  -2  194.05    5.38
   2  -3  -2  211.53    6.64
   2   3  -1 1898.96   48.82
   2  -3  -1 1824.20   48.67
  -2   3   1 1793.22   49.00
  -2   3   0    7.10    0.78
   2  -3   0    8.15    1.15
  -2  -3  -1   13.17    1.29
  -2   3  -1   10.00    0.73
  -2  -3  -1   12.00    0.75
  -2  -3  -1   12.85    1.08
   2  -3   1   13.11    1.35
  -2   3  -1   12.24    1.05
  -2  -3  -2  631.14   16.16
  -2   3  -2  547.61   14.95
   2  -3   2  560.94   16.00
  -2  -3  -2  532.75   14.92
  -2   3  -2  524.54   15.59
  -2  -3  -2  545.88   15.57
  -2  -3  -2  612.74   16.85
  -2   3  -3   73.15    3.44
  -2  -3  -3   74.42    3.48
  -2  -3  -3   78.79    3.74
  -2   3  -3   72.96    2.77
  -2  -3  -3   69.84    2.75
  -2  -3  -4   16.64    1.32
  -2   3  -4   17.64    1.36
  -2  -3  -4   16.38    1.70
  -2  -3  -4   17.60    1.68
  -2  -3  -5    1.88    0.82
  -2   3  -5    1.37    0.73
  -2  -3  -5    1.61    0.51
  -2  -3  -5    2.14    0.72
  -2  -3  -6  155.01    4.60
  -2  -3  -6  152.23    4.47
  -2  -3  -6  160.73    5.91
  -2  -3  -6  148.36    4.65
  -2  -3  -6  154.72    4.48
  -2   3  -6  164.13    5.88
  -2   3  -7  395.96   10.69
  -2  -3  -7  391.92   10.65
  -2  -3  -7  382.87   10.68
  -2  -3  -7  373.49   10.38
  -2  -3  -7  380.20   10.35
  -2  -3  -7  381.79   10.47
  -2  -3  -7  391.45   10.69
  -2   3  -7  414.49   12.38
  -2  -3  -7  397.71   12.39
  -2  -3  -8   24.25    1.14
  -2  -3  -8   24.35    1.29
  -2  -3  -8   25.54    1.35
  -2  -3  -8   25.24    1.32
  -2  -3  -8   27.16    1.26
  -2   3  -8   24.08    1.12
  -2  -3  -9   42.54    1.77
  -2  -3  -9   43.37    1.87
  -2   3  -9   44.29    1.63
  -2  -3  -9   46.48    1.67
  -2   3  -9   41.51    1.81
  -2  -3  -9   43.06    1.73
  -2  -3  -9   41.33    1.81
  -2  -3 -10    7.55    0.83
  -2   3 -10    7.72    0.62
  -2   3 -10    7.90    0.78
  -2  -3 -11  185.94    5.40
   2   4 -12  259.22    6.96
   2   4 -11   52.97    1.96
   2   4 -11   69.64    2.09
   2   4 -10   36.60    1.58
   2   4 -10   41.69    1.63
   2   4  -9   57.32    2.23
   2   4  -9   63.88    2.26
   2  -4  -8  723.96   20.17
   2  -4  -8  752.32   20.68
   2   4  -8  796.88   20.21
  -2  -4   7   43.17    1.71
   2  -4  -7   43.12    1.87
   2  -4  -7   38.83    1.75
   2  -4  -7   43.29    2.22
   2   4  -7   43.37    1.77
   2  -4  -6  170.21    5.18
  -2  -4   6  166.80    5.02
   2  -4  -6  166.82    5.08
   2   4  -6  171.80    4.99
   2  -4  -6  167.15    5.54
   2  -4  -5   11.19    0.86
  -2  -4   5   11.24    1.54
   2  -4  -5   11.05    1.14
   2  -4  -4  362.73   12.06
   2  -4  -4  361.35   10.38
  -2  -4   4  367.47   12.20
  -2  -4   3   23.78    2.27
   2  -4  -3   22.70    2.04
   2  -4  -3   23.24    1.14
   2  -4  -2    3.90    0.51
   2  -4  -2    6.24    1.23
  -2  -4   2    5.29    1.33
   2  -4  -1  268.26    9.57
   2  -4  -1  286.09    9.31
  -2  -4   1  271.90    9.94
   2  -4   0  459.40   15.67
  -2  -4   0  547.25   15.83
   2  -4   0  596.97   16.13
  -2  -4   0  474.58   16.12
  -2  -4  -1   45.07    3.14
  -2  -4  -1   44.12    2.71
   2  -4   1   36.84    2.61
  -2  -4  -2  828.51   23.16
   2  -4   2  760.21   22.99
  -2  -4  -2  829.20   23.83
  -2  -4  -3  106.92    5.03
  -2  -4  -3   95.56    3.01
  -2  -4  -3   89.56    4.48
  -2  -4  -3  100.53    3.52
  -2  -4  -4  355.47   11.85
  -2  -4  -4  346.14    9.50
  -2  -4  -4  334.75   10.06
  -2  -4  -5    7.54    0.76
  -2  -4  -5    7.59    1.33
  -2  -4  -6  707.60   18.80
  -2  -4  -6  702.67   18.79
  -2  -4  -7  299.86    8.63
  -2   4  -7  331.19    8.90
  -2  -4  -7  317.37    8.80
  -2  -4  -7  317.63    8.93
  -2  -4  -7  304.46    8.87
  -2   4  -8   30.44    1.55
  -2  -4  -8   29.14    1.44
  -2  -4  -8   28.75    1.42
  -2  -4  -8   26.92    1.42
  -2  -4  -9    1.42    0.49
  -2   4  -9    3.11    0.66
  -2  -4  -9    1.45    0.61
  -2   4  -9    3.83    0.77
  -2  -4  -9    1.82    0.53
  -2   4 -10  138.61    4.22
  -2  -4 -10  146.16    4.25
  -2   4 -11    8.98    0.60
   2   5 -11    8.59    0.51
   2   5 -10  119.31    3.50
   2   5  -9  266.49    7.73
   2   5  -9  296.86    7.79
  -2  -5   8   26.32    1.19
   2   5  -8   26.61    1.27
   2  -5  -7  116.65    3.93
   2   5  -7  125.84    3.87
  -2  -5   7  126.26    3.91
   2  -5  -7  128.71    4.10
   2  -5  -7  129.92    4.57
   2  -5  -6   35.06    1.62
   2  -5  -6   33.55    1.68
   2  -5  -6   32.11    2.05
  -2  -5   6   37.33    1.62
   2   5  -6   36.04    1.54
  -2  -5   5  663.07   21.39
  -2  -5   5  725.67   19.21
   2  -5  -5  724.07   19.82
  -2  -5   4    2.17    1.08
  -2  -5   4    4.28    0.65
   2  -5  -4    3.49    1.19
   2  -5  -3  151.05    4.63
   2  -5  -3  145.99    6.54
  -2  -5   3  147.54    4.57
  -2  -5   3  145.09    6.75
   2  -5  -3  149.17    5.03
   2  -5  -2   83.33    2.79
  -2  -5   2   79.88    4.70
   2  -5  -2   76.39    3.08
   2  -5  -2   73.18    4.20
   2  -5  -1  246.33    7.09
   2  -5  -1  263.24    9.31
  -2  -5   1  269.49    9.55
  -2  -5   1  250.65    9.81
   2  -5  -1  253.77    7.52
  -2  -5   1  243.95    7.12
   2  -5   0   71.84    4.03
  -2  -5   0   70.29    4.40
  -2  -5   0   70.23    2.45
  -2  -5   0   62.26    2.64
   2  -5   0   76.04    2.79
  -2  -5   0   71.79    4.03
  -2  -5  -1    0.12    0.45
   2  -5   1    0.09    0.64
  -2  -5  -1    1.43    0.92
  -2  -5  -1    0.73    0.43
  -2  -5  -1   -0.19    0.70
  -2  -5  -1   -0.18    1.07
   2  -5   1    1.10    0.97
   2  -5   2  167.65    5.28
  -2  -5  -2  168.19    4.95
  -2  -5  -2  187.73    7.86
  -2  -5  -2  175.79    5.03
  -2  -5  -2  175.50    7.19
  -2  -5  -2  165.08    5.53
  -2  -5  -3  537.54   16.80
  -2  -5  -3  496.29   13.45
  -2  -5  -3  497.56   13.41
  -2  -5  -3  503.06   14.16
  -2  -5  -3  507.62   16.22
  -2  -5  -4  230.52    6.65
  -2  -5  -4  239.67    7.39
  -2  -5  -4  249.26    9.41
  -2  -5  -4  231.47    9.23
  -2  -5  -5   44.37    1.78
  -2  -5  -5   46.55    3.29
  -2  -5  -6   76.89    2.67
  -2  -5  -6   71.58    2.54
  -2  -5  -7  272.89    8.02
  -2   5  -7  301.85    8.18
  -2  -5  -7  296.24    8.31
  -2  -5  -7  286.77    8.24
  -2  -5  -8   34.59    1.54
  -2   5  -8   32.85    1.52
  -2  -5  -8   32.97    1.50
  -2   5  -9   47.33    1.78
  -2   5 -10    4.30    0.49
  -2   5 -11   45.54    1.38
   2   6  -9    5.01    0.43
  -2  -6   8    0.14    0.31
   2   6  -8    0.26    0.38
   2  -6  -7    0.95    0.84
   2   6  -7    0.89    0.43
  -2  -6   7    0.66    0.42
   2  -6  -7    1.14    0.49
   2  -6  -6    2.75    0.60
   2  -6  -6    2.66    0.54
   2   6  -6    2.16    0.51
   2  -6  -6    2.06    0.97
  -2  -6   6    2.46    0.56
   2   6  -5   38.81    1.54
  -2  -6   5   43.89    1.80
   2  -6  -4    4.28    0.68
  -2  -6   4    5.53    1.32
   2  -6  -4    3.15    1.23
  -2  -6   4    4.48    0.69
   2  -6  -3    0.88    1.00
  -2  -6   3    2.70    0.65
   2  -6  -3    2.99    1.06
  -2  -6   3    4.85    1.41
  -2  -6   3    3.71    1.24
   2  -6  -3    2.71    0.62
   2  -6  -2  230.42    6.58
   2  -6  -2  223.64    7.04
   2  -6  -2  216.00    8.80
  -2  -6   2  221.38    8.78
  -2  -6   2  211.03    6.50
  -2  -6   2  230.85    9.34
   2  -6  -1   42.26    1.81
  -2  -6   1   45.69    3.35
  -2  -6   1   45.50    3.60
  -2  -6   1   46.42    1.87
   2  -6  -1   44.11    2.22
   2  -6  -1   38.47    3.14
  -2  -6   1   38.52    1.57
  -2  -6   0   73.81    2.50
  -2  -6   0   89.10    5.16
  -2  -6   0   79.55    2.75
  -2  -6   0   72.57    4.45
   2  -6   0   78.18    2.71
  -2  -6   0   76.31    2.99
   2  -6   0   83.97    4.63
   2  -6   0   80.64    3.15
   2  -6   1  322.77    8.92
  -2  -6  -1  308.41    9.40
  -2  -6  -1  305.80    8.74
  -2  -6  -1  330.87    8.98
  -2  -6  -1  334.10   11.66
   2  -6   1  325.02    9.34
   2  -6   1  341.82   11.62
  -2  -6  -1  343.55   12.42
   2  -6   2  187.00    5.55
   2  -6   2  219.12    8.25
  -2  -6  -2  198.13    8.15
  -2  -6  -2  187.46    5.49
  -2  -6  -2  198.95    8.61
  -2  -6  -2  199.80    5.64
  -2  -6  -2  196.67    6.26
   2  -6   2  191.38    5.94
   2  -6   3  128.76    6.19
  -2  -6  -3  108.90    5.78
  -2  -6  -3  115.60    6.07
  -2  -6  -4   40.25    3.30
  -2  -6  -5  602.61   16.31
  -2  -6  -6    2.50    0.50
  -2   6  -6    2.44    0.61
  -2  -6  -6    2.19    0.59
  -2   6  -7   18.63    1.00
  -2  -6  -7   16.70    0.99
  -2  -6  -7   17.81    1.04
  -2   6  -8    3.75    0.54
   2  -6   8    3.59    0.45
  -2  -6  -8    3.57    0.49
  -2  -7   7    4.36    0.39
   2  -7  -6   64.56    2.24
  -2  -7   6   66.02    2.15
   2  -7  -5   34.54    1.46
  -2  -7   5   37.71    1.48
   2  -7  -4   69.66    2.50
   2  -7  -4   73.72    2.94
  -2  -7   4   69.51    2.43
   2  -7  -3    4.93    0.63
   2  -7  -3    4.60    1.01
   2  -7  -2    5.31    1.03
   2  -7  -2    5.20    0.65
  -2  -7   2    4.80    0.63
   2  -7  -1   62.23    2.67
   2  -7  -1   64.22    2.31
  -2  -7   1   62.46    2.29
   2  -7   0    5.34    0.60
   2  -7   0    6.93    0.68
  -2  -7   0    6.58    0.66
   2  -7   0    6.85    0.95
  -2  -7  -1   13.49    0.83
   2  -7   1   11.72    0.78
   2  -7   1   13.49    1.11
  -2  -7  -3  111.40    3.59
  -2  -7  -4   13.66    0.90
  -2   7  -4   12.99    0.75
  -2  -7  -5    0.42    0.36
  -2   7  -5    0.34    0.39
  -2  -7  -6    2.30    0.42
   2  -7   6    1.83    0.42
  -2  -7  -6    1.95    0.43
   2  -7   7   38.05    1.36
  -2   7  -7   39.57    1.35
  -2   7  -8   27.47    0.89
  -2  -8   5   19.51    0.74
  -2  -8   3    4.57    0.43
  -2  -8   2   15.43    0.75
   2  -8  -2   14.85    0.98
  -2  -8   1   85.76    2.76
   2  -8  -1  102.43    3.03
  -2  -8   0   40.82    1.42
   2  -8   0   39.26    1.47
  -2  -8  -1    6.90    0.56
  -2  -8  -1    5.99    0.49
  -2  -8  -2  113.75    3.35
  -2  -8  -2  110.69    3.28
   2  -8   3    4.69    0.42
  -2  -8  -3    4.44    0.43
  -2  -8  -4   46.73    1.49
   2  -8   4   44.21    1.47
  -2  -8  -4   44.14    1.48
  -2  -8  -5    0.52    0.19
   3   0 -13    0.40    0.38
   3   0 -13   -0.17    0.55
   3   0 -13    0.71    0.72
   3   0 -12    1.62    0.74
   3   0 -12    1.94    0.97
   3   0 -12    1.77    0.58
   3   0 -11    0.21    0.77
   3   0 -11    0.39    0.61
   3   0 -11    0.35    1.04
   3   0 -10    0.71    0.62
   3   0 -10    1.34    0.82
   3   0 -10    1.30    0.68
   3   0 -10    1.40    1.14
   3   0  -9    0.14    0.70
   3   0  -9    0.40    0.64
   3   0  -9   -0.32    1.01
   3   0  -8  179.53    7.50
   3   0  -8  198.51    5.51
   3   0  -8  189.59    5.88
   3   0  -8  174.52    5.45
   3   0  -7    0.04    0.83
   3   0  -7   -0.53    0.91
   3   0  -7    0.23    0.52
   3   0  -7    0.21    0.49
   3   0  -6  298.68    8.17
   3   0  -6  301.65   10.04
   3   0  -5    0.39    0.87
   3   0  -5    0.18    0.40
   3   0  -4 1116.97   28.97
  -3   0   4 1047.65   29.68
   3   0  -4 1116.78   28.90
  -3   0   3    0.18    0.70
  -3   0   2 1849.37   48.87
  -3   0   1   -0.19    0.73
  -3   0   0 1324.54   35.48
  -3   0  -1    0.60    1.08
  -3   0  -2    2.19    0.83
  -3   0  -2    3.37    1.38
  -3   0  -3    0.11    1.40
  -3   0  -3    0.08    0.75
  -3   0  -4  332.33   10.08
  -3   0  -4  312.13    9.98
  -3   0  -4  322.96   11.24
  -3   0  -5   -0.29    0.59
  -3   0  -5    0.10    0.97
  -3   0  -5    0.35    1.63
  -3   0  -6  230.49    9.85
  -3   0  -6  232.04    8.26
  -3   0  -7    0.97    0.51
  -3   0  -7   -0.10    0.53
  -3   0  -7    1.43    0.48
  -3   0  -7   -0.23    0.41
  -3   0  -7    0.27    1.16
  -3   0  -7    0.52    1.90
  -3   0  -7    0.22    0.51
  -3   0  -7   -0.14    0.46
  -3   0  -7    0.30    0.78
  -3   0  -8    4.00    0.63
  -3   0  -8    4.75    0.71
  -3   0  -8    5.09    1.40
  -3   0  -8    4.67    0.69
  -3   0  -8    4.91    0.69
  -3   0  -8    4.29    1.04
  -3   0  -8    4.43    0.70
  -3   0  -8    3.14    0.61
  -3   0  -9    0.44    0.56
  -3   0  -9    0.12    0.51
  -3   0  -9   -0.08    0.53
  -3   0  -9    0.22    0.65
  -3   0  -9    0.49    0.63
  -3   0  -9    0.32    0.60
  -3   0  -9    0.52    1.19
  -3   0  -9    1.32    1.02
  -3   0 -10  420.22   11.18
  -3   0 -10  417.98   11.29
  -3   0 -10  415.70   11.23
  -3   0 -10  413.12   11.19
  -3   0 -10  417.38   14.11
  -3   0 -11    0.09    0.56
  -3   0 -11    0.98    0.60
  -3   0 -12  118.12    3.55
   3  -1 -13    7.99    0.82
   3   1 -13    8.44    0.80
   3  -1 -13    6.32    0.69
   3   1 -13    7.18    0.57
   3  -1 -12   54.86    1.96
   3   1 -12   58.56    2.07
   3  -1 -12   56.44    2.15
   3   1 -12   58.33    2.30
   3  -1 -12   58.55    2.34
   3  -1 -11    0.93    0.60
   3  -1 -11    0.85    0.76
   3   1 -11    1.65    0.99
   3  -1 -11    1.20    1.02
   3  -1 -10  717.24   18.80
   3  -1 -10  721.73   19.16
   3   1 -10  640.40   21.19
   3   1 -10  699.80   19.11
   3   1 -10  684.57   18.76
   3  -1 -10  649.32   21.23
   3  -1 -10  705.31   18.70
   3  -1  -9  192.32    5.61
   3  -1  -9  189.53    5.59
   3  -1  -9  183.51    5.64
   3  -1  -9  176.06    7.69
   3   1  -9  186.22    6.00
   3   1  -9  199.84    5.61
   3  -1  -9  190.31    6.03
   3   1  -9  183.75    5.64
   3   1  -9  184.53    7.78
   3  -1  -8    9.44    1.62
   3   1  -8    9.55    0.87
   3  -1  -8    8.58    0.85
   3  -1  -8    9.98    0.83
   3   1  -8    8.48    0.79
   3  -1  -8   10.77    0.84
   3   1  -8    9.16    0.82
   3   1  -8   11.77    1.73
   3   1  -8    8.21    1.16
   3  -1  -8    9.54    1.22
   3  -1  -7   28.74    1.27
   3   1  -7   29.43    1.27
   3   1  -7   29.48    1.32
   3  -1  -7   25.81    1.27
   3   1  -7   29.02    2.40
   3  -1  -7   26.53    1.27
   3  -1  -7   32.30    2.51
   3   1  -7   27.89    1.24
   3  -1  -7   28.45    1.64
   3  -1  -7   27.83    1.26
   3   1  -7   27.38    1.58
   3  -1  -6   77.57    3.87
   3  -1  -6   77.88    2.54
   3  -1  -6   75.43    2.46
   3   1  -6   76.86    2.46
   3   1  -6   78.12    3.89
   3  -1  -5  163.82    4.53
   3  -1  -5  152.19    4.43
   3   1  -5  150.26    4.41
   3   1  -5  171.96    6.13
   3  -1  -5  172.21    6.14
   3  -1  -4   78.94    2.41
  -3   1   4   74.56    3.12
   3   1  -4   75.46    2.34
   3  -1  -4   78.60    2.36
   3   1  -4   85.62    3.61
   3  -1  -4   82.46    3.54
   3  -1  -3  102.67    3.99
   3   1  -3  104.54    4.02
  -3  -1   2   54.09    2.63
   3  -1  -1  319.69    8.58
  -3  -1   1  315.54    9.61
   3  -1   0 6424.31  168.21
  -3  -1   0 6531.46  168.24
  -3   1  -1   64.42    3.03
  -3  -1  -1   62.63    3.01
  -3  -1  -1   62.57    2.16
  -3   1  -2  629.86   18.04
  -3  -1  -2  622.75   17.73
  -3  -1  -2  622.58   18.09
  -3  -1  -3  996.98   27.95
  -3   1  -3 1013.75   27.20
  -3   1  -3  972.56   27.87
  -3  -1  -3  968.72   27.19
  -3   1  -4 2645.89   71.13
  -3  -1  -4 2695.48   71.15
  -3  -1  -4 2747.10   72.62
  -3   1  -4 2754.49   71.26
  -3   1  -4 2680.96   72.51
  -3   1  -5    5.78    1.06
  -3  -1  -5    7.86    1.36
  -3  -1  -5    5.72    1.91
  -3   1  -5    8.66    1.33
  -3   1  -5    7.91    2.07
  -3   1  -6  483.57   16.67
  -3  -1  -6  473.21   16.66
  -3   1  -6  471.33   12.80
  -3  -1  -6  460.56   12.80
  -3  -1  -6  486.09   14.84
  -3   1  -6  486.74   14.81
  -3  -1  -6  464.72   12.87
  -3   1  -6  467.37   13.06
  -3  -1  -6  499.82   12.97
  -3  -1  -6  498.74   12.90
  -3   1  -6  506.91   12.89
  -3  -1  -6  468.38   13.05
  -3   1  -6  485.47   13.01
  -3  -1  -7  354.90   11.64
  -3   1  -7  344.75    9.31
  -3   1  -7  360.98   11.63
  -3  -1  -7  343.93    9.32
  -3   1  -7  296.48    9.17
  -3  -1  -7  339.49    9.41
  -3  -1  -7  315.98    9.24
  -3   1  -7  368.03    9.36
  -3  -1  -7  341.97    9.62
  -3   1  -7  351.10    9.31
  -3  -1  -7  337.33    9.42
  -3  -1  -7  358.40    9.40
  -3   1  -7  332.18    9.59
  -3   1  -7  338.03    9.36
  -3   1  -7  358.55    9.57
  -3  -1  -7  333.30    9.45
  -3   1  -7  363.30    9.40
  -3  -1  -8   96.30    4.97
  -3   1  -8   94.29    2.95
  -3  -1  -8   90.38    2.95
  -3  -1  -8   94.83    3.01
  -3  -1  -8   81.51    2.87
  -3   1  -8   86.52    2.95
  -3   1  -8   92.26    2.98
  -3  -1  -8   92.15    3.05
  -3   1  -8   81.46    2.79
  -3   1  -8   91.03    2.97
  -3   1  -8   91.98    2.93
  -3  -1  -8   91.11    3.28
  -3   1  -8   88.03    3.14
  -3  -1  -8   85.10    3.05
  -3   1  -8   93.82    4.88
  -3   1  -8   85.01    3.24
  -3  -1  -9    2.19    0.64
  -3   1  -9    2.71    0.63
  -3   1  -9    3.39    0.71
  -3   1  -9    2.71    1.36
  -3   1  -9    2.55    0.47
  -3  -1  -9    1.82    0.70
  -3   1  -9    2.69    0.62
  -3  -1  -9    2.65    0.70
  -3   1  -9    1.97    0.63
  -3  -1  -9    2.79    0.74
  -3  -1  -9    1.46    0.56
  -3  -1  -9    3.29    1.40
  -3   1 -10   22.18    1.19
  -3  -1 -10   19.97    1.15
  -3  -1 -10   19.80    1.24
  -3   1 -10   21.14    1.17
  -3  -1 -10   16.35    1.13
  -3   1 -10   16.03    1.16
  -3   1 -10   21.11    1.14
  -3  -1 -10   16.63    1.13
  -3  -1 -10   20.89    1.17
  -3   1 -11   21.27    1.12
  -3  -1 -11   22.47    1.14
  -3  -1 -12  134.96    3.98
  -3   1 -12  138.80    3.99
   3  -2 -13   42.21    1.50
   3   2 -13   44.21    1.49
   3  -2 -12    6.01    0.81
   3   2 -12    8.79    0.89
   3  -2 -12    6.25    0.87
   3  -2 -11   72.64    2.65
   3  -2 -11   75.94    2.83
   3   2 -11   71.22    2.74
   3  -2 -10  132.24    4.24
   3  -2 -10  129.36    4.05
   3   2 -10  136.25    4.18
   3   2 -10  131.16    4.42
   3  -2 -10  130.99    4.45
   3  -2  -9  401.43   11.13
   3   2  -9  392.23   13.32
   3   2  -9  415.16   11.10
   3  -2  -9  408.64   11.03
   3  -2  -9  374.07   13.21
   3   2  -9  388.80   11.38
   3   2  -9  411.36   10.99
   3  -2  -9  405.83   11.01
   3  -2  -9  375.21   11.40
   3  -2  -8   96.86    3.36
   3  -2  -8  106.47    3.41
   3   2  -8  101.69    5.03
   3  -2  -8  105.05    3.33
   3  -2  -8  100.47    5.01
   3   2  -8  104.08    3.34
   3  -2  -8  105.53    3.29
   3   2  -8  102.59    3.26
   3   2  -8   97.57    3.60
   3  -2  -8  103.54    3.68
   3  -2  -7  557.79   15.08
   3   2  -7  549.46   15.23
   3   2  -7  550.50   17.04
   3  -2  -7  550.83   17.03
   3   2  -7  571.41   14.92
   3  -2  -7  550.83   14.98
   3  -2  -7  575.88   14.99
   3   2  -7  564.40   14.96
   3  -2  -7  551.44   15.26
   3  -2  -7  549.11   14.91
   3  -2  -6    0.22    0.80
   3   2  -6   -0.11    0.72
   3   2  -6    0.02    0.40
   3  -2  -6    1.10    0.53
   3  -2  -6   -0.04    0.40
   3   2  -6    0.23    0.42
   3  -2  -6    0.33    0.46
   3  -2  -5  252.80    7.05
   3  -2  -5  246.44    7.01
   3  -2  -5  246.55    6.88
   3   2  -5  257.97    6.88
   3   2  -5  269.29    8.56
   3  -2  -5  254.26    8.40
   3  -2  -4    1.14    0.35
   3  -2  -4    1.30    0.36
   3   2  -4    1.51    0.35
   3   2  -4    0.64    0.74
   3  -2  -4    1.28    0.72
   3  -2  -3  811.52   21.82
   3  -2  -3  857.12   22.74
   3   2  -3  872.10   22.99
   3  -2  -3  859.11   22.97
   3  -2  -2  197.02    5.49
   3  -2  -2  210.09    6.18
   3  -2  -1  102.82    3.51
  -3  -2   0  328.96    9.47
  -3  -2  -1 1170.84   30.75
  -3   2  -1 1185.09   31.47
  -3  -2  -1 1108.88   31.39
  -3  -2  -2    0.85    1.19
  -3  -2  -2    1.59    0.60
  -3   2  -2    1.29    1.15
  -3   2  -3   29.32    1.87
  -3  -2  -3   26.44    1.81
  -3   2  -3   26.95    2.44
  -3  -2  -3   29.52    2.53
  -3  -2  -4  388.60   11.58
  -3  -2  -4  366.45   11.53
  -3   2  -4  378.39   11.54
  -3   2  -4  379.13   12.77
  -3  -2  -4  395.92   12.92
  -3   2  -5  480.99   14.43
  -3  -2  -5  500.01   14.33
  -3   2  -5  504.28   14.32
  -3   2  -5  512.45   15.99
  -3  -2  -5  512.37   16.12
  -3   2  -6   52.69    4.15
  -3  -2  -6   47.85    4.07
  -3   2  -6   49.49    1.76
  -3  -2  -6   48.78    1.77
  -3  -2  -6   48.63    3.02
  -3   2  -6   50.74    3.03
  -3  -2  -6   52.59    1.87
  -3  -2  -6   45.62    1.86
  -3  -2  -6   49.57    1.80
  -3   2  -6   49.09    1.71
  -3   2  -6   54.04    1.82
  -3  -2  -6   45.58    1.86
  -3   2  -6   55.87    2.08
  -3  -2  -6   50.25    1.92
  -3  -2  -7  359.63   11.78
  -3   2  -7  361.94   11.71
  -3   2  -7  349.91    9.46
  -3  -2  -7  340.86    9.48
  -3  -2  -7  337.69    9.60
  -3  -2  -7  354.20    9.54
  -3   2  -7  341.46    9.62
  -3  -2  -7  353.98    9.59
  -3   2  -7  354.85    9.51
  -3   2  -7  353.50    9.43
  -3  -2  -7  327.21    9.63
  -3   2  -7  337.05    9.81
  -3  -2  -7  354.67    9.71
  -3  -2  -8   14.10    0.96
  -3   2  -8   13.51    1.06
  -3   2  -8   12.78    1.07
  -3   2  -8   14.69    1.93
  -3   2  -8   15.69    0.95
  -3   2  -8   14.68    0.96
  -3  -2  -8   14.93    0.96
  -3  -2  -8   12.71    0.94
  -3   2  -8   15.23    0.96
  -3  -2  -8   14.96    1.02
  -3  -2  -8   13.43    1.88
  -3   2  -8   15.42    0.90
  -3  -2  -8   12.80    0.99
  -3  -2  -8   15.54    1.14
  -3  -2  -9    3.00    0.62
  -3   2  -9    4.05    1.35
  -3  -2  -9    2.59    1.25
  -3   2  -9    3.42    0.65
  -3  -2  -9    2.68    0.65
  -3   2  -9    2.73    0.57
  -3  -2  -9    3.34    0.73
  -3  -2  -9    3.01    0.62
  -3   2  -9    3.07    0.59
  -3   2  -9    3.17    0.60
  -3   2  -9    2.80    0.77
  -3   2  -9    2.21    0.66
  -3  -2 -10    1.13    0.54
  -3  -2 -10    0.25    0.57
  -3   2 -10    1.47    0.53
  -3  -2 -10    0.76    0.50
  -3  -2 -11  600.31   16.05
  -3   2 -11  609.65   16.03
  -3   2 -12   41.44    1.40
   3   3 -12    0.65    0.49
   3   3 -12    0.17    0.42
   3  -3 -11   76.17    2.58
   3   3 -11   66.44    2.43
   3   3 -11   78.47    2.46
   3  -3 -11   65.84    2.42
   3  -3 -10  113.73    3.70
   3   3 -10  117.22    3.58
   3  -3  -9    7.54    0.98
   3   3  -9    8.50    1.01
   3   3  -9    8.51    0.86
   3  -3  -9    7.24    1.03
   3  -3  -8  231.45    6.79
   3   3  -8  243.53    6.74
   3  -3  -8  234.15    6.84
   3   3  -8  218.31    8.33
   3   3  -8  236.18    6.89
   3  -3  -8  217.06    8.26
   3  -3  -8  232.68    6.91
   3  -3  -7   23.56    2.03
   3  -3  -7   25.65    1.32
   3  -3  -7   27.39    1.36
   3   3  -7   23.66    2.05
   3   3  -7   24.92    1.25
   3  -3  -7   24.57    1.13
   3   3  -7   26.08    1.13
   3  -3  -7   24.21    1.50
   3   3  -7   24.43    1.39
   3  -3  -6  389.43   10.68
   3  -3  -6  390.48   10.62
  -3  -3   6  374.86   10.44
   3  -3  -6  393.17   10.52
   3  -3  -6  375.30   11.94
   3   3  -6  388.44   10.46
   3  -3  -6  366.98   10.84
   3   3  -6  388.12   12.07
   3   3  -6  402.11   10.35
   3  -3  -6  387.28   10.35
   3  -3  -5   35.88    1.52
   3   3  -5   34.39    2.20
   3  -3  -5   34.92    1.69
   3  -3  -5   33.54    2.16
  -3  -3   5   36.40    1.42
   3  -3  -5   35.81    1.50
   3  -3  -5   34.29    1.28
   3   3  -5   34.73    1.28
   3   3  -5   35.48    1.37
   3  -3  -4  756.99   19.94
   3  -3  -4  766.32   21.20
   3   3  -4  809.05   21.35
   3  -3  -3    8.28    0.64
   3  -3  -3    8.74    1.14
   3  -3  -3    7.86    0.94
   3   3  -3    8.54    1.01
   3  -3  -2 1026.82   27.28
   3  -3  -2 1114.49   28.57
   3   3  -2 1074.58   28.03
   3  -3  -2 1020.92   27.90
   3  -3  -1  442.41   11.45
  -3   3   1  426.28   12.20
   3  -3   0  155.40    4.47
  -3   3   0  167.60    5.48
  -3  -3   0  155.69    5.47
   3  -3   1   86.58    2.61
  -3   3  -1   92.49    3.77
  -3  -3  -1   98.73    3.80
  -3  -3  -1   89.26    3.76
  -3   3  -2   35.68    1.87
  -3   3  -2   43.13    2.56
  -3  -3  -2   43.86    2.39
  -3  -3  -2   39.32    2.54
  -3  -3  -2   38.57    1.93
  -3  -3  -3    7.50    1.19
  -3   3  -3    7.59    1.46
  -3  -3  -3    6.87    0.97
  -3   3  -3    6.84    0.99
  -3  -3  -3    5.59    1.39
  -3  -3  -3    7.94    1.41
  -3   3  -4  961.25   27.98
  -3  -3  -4  939.17   28.03
  -3  -3  -4  945.92   26.59
  -3   3  -4  969.85   26.58
  -3  -3  -4  978.91   25.50
  -3  -3  -4 1024.73   27.62
  -3  -3  -5   22.34    1.83
  -3   3  -5   22.69    1.81
  -3  -3  -5   21.41    1.15
  -3  -3  -5   22.38    1.08
  -3  -3  -5   22.91    1.89
  -3  -3  -5   24.88    1.20
  -3  -3  -6   10.31    0.71
  -3   3  -6    9.73    1.36
  -3  -3  -6   10.29    0.85
  -3  -3  -6   11.74    1.56
  -3  -3  -6   11.66    0.92
  -3  -3  -6   11.61    0.72
  -3  -3  -6   12.13    0.83
  -3  -3  -6   12.41    0.89
  -3  -3  -7    3.20    0.62
  -3   3  -7    3.00    0.53
  -3   3  -7    2.13    1.04
  -3  -3  -7    3.08    1.05
  -3  -3  -7    2.87    0.70
  -3  -3  -7    2.79    0.60
  -3  -3  -7    2.66    0.51
  -3   3  -7    2.96    0.50
  -3  -3  -7    3.68    0.61
  -3  -3  -7    2.77    0.54
  -3   3  -8 1390.51   34.89
  -3  -3  -8 1333.18   34.89
  -3  -3  -8 1326.93   35.20
  -3  -3  -8 1332.30   34.93
  -3   3  -8 1340.78   34.91
  -3  -3  -8 1339.58   35.03
  -3  -3  -8 1356.84   35.25
  -3  -3  -8 1278.01   35.21
  -3  -3  -8 1322.02   37.29
  -3   3  -9   17.21    1.19
  -3   3  -9   17.57    0.91
  -3  -3  -9   15.96    1.14
  -3  -3  -9   16.04    1.04
  -3  -3  -9   16.87    0.92
  -3   3  -9   15.03    1.02
  -3  -3  -9   17.01    1.01
  -3  -3  -9   15.54    1.07
  -3  -3 -10   41.75    1.59
  -3  -3 -10   41.43    1.75
  -3   3 -10   40.79    1.47
  -3   3 -10   38.23    1.56
  -3  -3 -10   38.53    1.66
  -3  -3 -11   68.81    2.34
   3   4 -12   18.94    0.75
   3   4 -11    6.91    0.66
   3   4 -11    9.03    0.65
   3   4 -10   66.23    2.36
   3   4 -10   70.21    2.32
   3   4  -9   64.15    2.43
   3   4  -9   70.78    2.40
   3  -4  -8   84.47    2.92
   3   4  -8   83.39    2.79
   3  -4  -8   78.04    3.13
   3  -4  -7   71.80    2.76
   3  -4  -7   74.99    2.72
   3   4  -7   77.12    2.58
   3  -4  -7   76.59    3.09
  -3  -4   7   72.96    2.53
  -3  -4   6  117.98    3.68
   3   4  -6  117.05    3.60
   3  -4  -6  114.37    3.79
   3  -4  -6  120.07    3.87
   3  -4  -6  110.91    4.13
   3  -4  -5    0.53    0.44
  -3  -4   5    0.06    0.42
   3   4  -5    0.46    0.43
  -3  -4   5    0.47    0.94
   3  -4  -5    0.48    0.79
  -3  -4   4   82.42    2.75
   3  -4  -4   84.52    2.83
   3  -4  -4   81.54    4.20
  -3  -4   4   75.95    4.50
   3  -4  -4   79.55    3.11
   3  -4  -3  458.33   12.25
  -3  -4   3  447.64   12.21
   3  -4  -3  461.87   14.06
  -3  -4   3  424.72   14.78
   3  -4  -3  445.60   12.58
   3  -4  -2  107.45    3.38
   3  -4  -2  114.29    4.76
  -3  -4   2  106.27    5.58
  -3  -4   2  107.72    3.38
   3  -4  -1    4.51    0.52
  -3  -4   1    5.35    1.24
   3  -4  -1    4.72    1.04
  -3  -4   1    4.90    1.47
   3  -4  -1    5.48    0.77
   3  -4   0  150.41    4.48
  -3  -4   0  150.19    4.55
  -3  -4   0  159.69    6.04
   3  -4   0  161.40    4.83
   3  -4   1  192.94    5.54
  -3  -4  -1  204.27    8.26
  -3  -4  -1  197.77    5.65
  -3  -4  -1  210.02    7.31
   3  -4   1  202.52    5.91
  -3  -4  -2  124.22    5.98
   3  -4   2  128.68    3.92
  -3  -4  -2  116.30    3.65
  -3  -4  -2  120.37    3.65
  -3  -4  -2  127.80    5.27
  -3  -4  -3  184.35    5.34
  -3  -4  -3  201.79    7.82
  -3  -4  -3  179.96    5.24
  -3  -4  -3  182.61    7.09
   3  -4   3  186.24    5.49
  -3  -4  -4  535.90   15.86
  -3  -4  -4  472.19   13.02
  -3  -4  -5    7.18    0.83
  -3  -4  -5    7.41    1.29
  -3  -4  -6  169.87    5.13
  -3  -4  -6  172.10    5.03
  -3  -4  -6  185.78    5.44
  -3  -4  -6  181.27    5.31
  -3  -4  -7    2.04    0.59
  -3  -4  -7    2.89    0.55
  -3  -4  -7    2.83    0.62
  -3  -4  -7    2.74    0.71
  -3  -4  -8   28.18    1.45
  -3   4  -8   29.82    1.54
  -3  -4  -8   28.36    1.44
  -3  -4  -8   30.15    1.47
  -3  -4  -9   38.90    1.64
  -3   4  -9   35.89    1.58
  -3  -4  -9   39.01    1.62
  -3  -4  -9   36.14    1.61
  -3  -4 -10  163.34    4.69
  -3   4 -10  157.55    4.61
   3   5 -11    6.49    0.38
   3   5 -10    0.69    0.37
   3   5 -10    0.35    0.42
   3   5  -9    2.18    0.57
   3   5  -9    1.77    0.47
   3  -5  -8   77.80    2.66
   3   5  -8   77.66    2.51
  -3  -5   8   74.24    2.44
   3  -5  -7   20.21    1.23
   3  -5  -7   20.30    1.19
   3   5  -7   19.06    1.03
   3  -5  -7   20.64    1.58
  -3  -5   7   20.13    1.07
   3  -5  -6  138.36    4.38
  -3  -5   6  140.44    4.28
   3  -5  -6  140.42    4.88
   3   5  -6  130.95    4.07
   3  -5  -6  140.12    4.46
   3  -5  -5   75.14    2.70
  -3  -5   5   74.46    2.63
   3   5  -5   69.02    2.37
   3  -5  -5   77.08    3.20
   3  -5  -4  101.35    3.29
   3  -5  -4   92.93    3.66
  -3  -5   4   84.39    5.07
   3  -5  -4   86.65    4.81
  -3  -5   4   90.50    3.15
   3  -5  -3    7.49    0.76
  -3  -5   3    7.72    0.77
   3  -5  -3    5.90    1.37
  -3  -5   3    5.87    1.59
   3  -5  -2  375.11   10.62
  -3  -5   2  418.72   13.33
   3  -5  -2  387.21   12.73
  -3  -5   2  381.97   13.75
   3  -5  -2  385.97   11.10
  -3  -5   1   27.55    2.41
   3  -5  -1   26.09    1.29
   3  -5  -1   32.25    2.56
  -3  -5   1   24.56    2.73
   3  -5  -1   27.79    1.69
  -3  -5   1   27.70    1.34
   3  -5   0  542.84   14.76
   3  -5   0  589.91   17.17
  -3  -5   0  536.93   14.82
   3  -5   0  563.92   15.25
  -3  -5   0  562.02   17.10
   3  -5   1    8.20    0.65
  -3  -5  -1   11.30    1.66
   3  -5   1    8.30    1.47
  -3  -5  -1    7.48    0.71
  -3  -5  -1    7.67    0.75
  -3  -5  -1    7.26    1.68
   3  -5   1    8.94    0.97
  -3  -5  -2   16.20    2.21
  -3  -5  -2   13.73    0.87
  -3  -5  -2   11.38    1.67
  -3  -5  -2   14.18    0.94
   3  -5   2   13.85    1.13
  -3  -5  -3   19.25    1.02
  -3  -5  -3   18.20    2.30
  -3  -5  -3   20.94    1.14
   3  -5   3   19.78    1.27
  -3  -5  -3   22.69    2.34
  -3  -5  -4  306.02    8.59
  -3  -5  -4  309.77   11.35
  -3  -5  -5   66.74    2.42
  -3  -5  -6   19.12    1.08
  -3  -5  -6   20.27    1.17
  -3  -5  -6   21.02    1.25
  -3  -5  -7  205.08    6.05
  -3   5  -7  197.03    5.96
  -3  -5  -7  197.44    5.89
  -3  -5  -7  216.60    6.12
  -3  -5  -8   47.38    1.86
  -3   5  -8   45.36    1.84
  -3  -5  -8   44.43    1.75
  -3  -5  -8   46.78    1.84
  -3  -5  -9    2.98    0.47
  -3   5  -9    1.98    0.50
  -3   5 -10   79.31    2.35
   3   6  -8   41.76    1.40
   3   6  -8   42.96    1.56
  -3  -6   8   44.96    1.44
   3  -6  -7  124.50    3.77
   3   6  -7  118.53    3.48
  -3  -6   7  123.30    3.65
   3  -6  -7  123.79    4.19
   3  -6  -6    3.25    0.58
  -3  -6   6    2.95    0.53
   3  -6  -6    3.42    0.96
   3  -6  -5    9.35    0.87
   3  -6  -5   10.12    0.88
  -3  -6   5   10.13    0.83
   3  -6  -5   10.63    1.31
   3  -6  -4    3.29    0.66
  -3  -6   4    4.21    0.65
   3  -6  -3  461.02   12.66
  -3  -6   3  460.58   15.67
   3  -6  -3  413.47   14.79
   3  -6  -3  470.81   13.22
  -3  -6   3  450.73   14.85
  -3  -6   3  463.18   12.62
   3  -6  -2    4.35    0.64
   3  -6  -2    4.83    1.31
  -3  -6   2    3.02    1.11
   3  -6  -2    5.50    1.12
  -3  -6   2    4.49    1.51
   3  -6  -1  215.25    6.38
  -3  -6   1  208.43    8.43
  -3  -6   1  209.13    9.27
   3  -6  -1  200.12    8.31
  -3  -6   1  219.75    6.42
   3  -6   0   15.35    0.96
   3  -6   0   18.12    2.08
  -3  -6   0   14.73    1.92
  -3  -6   0   16.66    1.04
  -3  -6   0   15.06    0.95
   3  -6   0   16.45    1.38
   3  -6   1   36.58    1.57
  -3  -6  -1   43.48    1.73
  -3  -6  -1   45.43    3.22
   3  -6   1   43.75    3.11
  -3  -6  -1   39.72    1.64
  -3  -6  -1   42.10    3.56
   3  -6   1   42.70    2.07
  -3  -6  -2   -1.15    1.03
  -3  -6  -2    0.50    0.49
   3  -6   2    0.58    0.90
  -3  -6  -2    0.48    0.41
  -3  -6  -2    1.43    1.17
   3  -6   2    0.23    0.69
  -3  -6  -3    0.44    0.48
   3  -6   3    1.30    1.03
  -3  -6  -3    0.66    0.93
  -3  -6  -3    0.19    0.92
   3  -6   3    0.16    0.62
  -3  -6  -4    0.61    0.49
  -3  -6  -5   12.46    0.88
  -3  -6  -5   11.72    0.91
  -3   6  -6   31.25    1.40
  -3  -6  -6   31.14    1.46
  -3   6  -7  440.73   12.31
  -3  -6  -7  477.25   12.50
  -3  -6  -7  470.36   12.46
  -3   6  -8    4.76    0.53
   3  -6   8    3.80    0.42
  -3  -6  -8    5.56    0.53
  -3  -6  -8    4.37    0.46
  -3   6  -9  130.20    3.61
  -3  -7   7    0.94    0.25
  -3  -7   6  372.49    9.97
   3  -7  -6  371.62   10.41
   3  -7  -5    0.49    0.37
   3  -7  -5    0.39    0.37
  -3  -7   5    1.07    0.43
   3  -7  -4   19.76    1.06
   3  -7  -4   17.34    1.01
  -3  -7   4   18.80    1.01
   3  -7  -4   20.65    1.45
   3  -7  -3    0.85    0.43
   3  -7  -3    1.40    0.87
  -3  -7   2   10.50    0.80
   3  -7  -2    9.06    0.75
   3  -7  -2   10.27    1.15
   3  -7  -1   18.96    1.02
   3  -7  -1   19.76    1.42
  -3  -7   1   17.89    1.04
   3  -7   0  211.67    6.25
  -3  -7   0  230.72    6.34
   3  -7   0  225.10    6.74
  -3  -7  -1    0.46    0.41
   3  -7   1    0.67    0.68
   3  -7   2    1.50    0.64
  -3  -7  -3   14.82    0.94
  -3  -7  -4  331.08    9.25
  -3  -7  -4  342.92    9.30
  -3   7  -5    0.62    0.40
  -3  -7  -5    0.05    0.38
   3  -7   6   12.84    0.72
  -3   7  -6   11.75    0.62
   3  -7   7    3.13    0.33
  -3   7  -7    3.43    0.36
  -3  -7  -7    3.54    0.35
  -3  -8   3   31.52    1.11
   3  -8  -3   30.70    1.35
   3  -8  -2    7.05    0.71
  -3  -8   2    7.67    0.49
   3  -8  -1   30.86    1.34
   3  -8   0   63.57    2.10
  -3  -8  -1  187.75    5.09
  -3  -8  -2    9.73    0.53
  -3  -8  -3    2.67    0.34
   3  -8   3    2.79    0.32
  -3  -8  -3    3.12    0.32
   3  -8   4    0.32    0.19
  -3  -8  -4    0.13    0.19
   4   0 -13   -0.12    0.61
   4   0 -13    0.29    0.46
   4   0 -12    3.62    0.73
   4   0 -12    3.46    0.61
   4   0 -12    4.34    0.97
   4   0 -11   -0.17    0.73
   4   0 -11    0.44    1.07
   4   0 -10  308.88    8.96
   4   0 -10  328.35    8.95
   4   0 -10  312.89    9.39
   4   0  -9   -0.04    0.68
   4   0  -9   -0.04    0.65
   4   0  -9    0.17    1.10
   4   0  -8  246.61    7.04
   4   0  -8  251.19    7.02
   4   0  -8  237.19    7.48
   4   0  -8  244.06    7.04
   4   0  -7    0.43    0.91
   4   0  -7    0.11    0.53
   4   0  -7    0.11    0.48
   4   0  -7   -0.06    0.57
   4   0  -6  154.01    6.57
   4   0  -6  157.43    4.58
   4   0  -6  165.42    5.08
   4   0  -6  157.24    4.63
  -4   0   5   -0.27    0.57
   4   0  -5   -0.23    0.99
   4   0  -5    0.09    0.44
   4   0  -4 1080.84   28.58
  -4   0   4 1024.71   29.80
   4   0  -4 1119.33   28.52
   4   0  -4 1128.25   30.43
   4   0  -3    0.48    0.34
  -4   0   3    0.52    0.83
   4   0  -3    0.18    0.38
   4   0  -2 1093.71   28.74
  -4   0   2 1184.85   30.49
  -4   0   1    0.89    0.87
  -4   0   0    2.12    1.03
  -4   0  -1   -0.28    1.18
  -4   0  -2 1270.46   33.68
  -4   0  -2 1163.23   33.95
  -4   0  -3    0.32    0.83
  -4   0  -3   -0.71    1.63
  -4   0  -4  113.02    4.77
  -4   0  -4  103.31    5.71
  -4   0  -4  106.41    4.81
  -4   0  -5   -0.10    0.73
  -4   0  -5    0.42    1.76
  -4   0  -5   -0.23    1.05
  -4   0  -6 1421.22   37.46
  -4   0  -6 1423.18   37.45
  -4   0  -6 1468.46   40.02
  -4   0  -6 1430.54   37.47
  -4   0  -6 1480.11   37.56
  -4   0  -6 1443.17   42.35
  -4   0  -7    0.14    0.45
  -4   0  -7    0.35    0.59
  -4   0  -7   -0.29    1.95
  -4   0  -7    0.99    0.54
  -4   0  -7    0.15    0.54
  -4   0  -7    0.42    0.56
  -4   0  -7   -0.15    1.33
  -4   0  -7    0.37    0.48
  -4   0  -8  436.16   14.87
  -4   0  -8  438.72   12.15
  -4   0  -8  454.80   12.20
  -4   0  -8  455.13   12.24
  -4   0  -8  453.31   12.19
  -4   0  -8  427.66   12.35
  -4   0  -9   -0.18    1.19
  -4   0  -9   -0.68    0.63
  -4   0  -9   -0.23    0.61
  -4   0  -9    0.18    0.62
  -4   0  -9    1.43    0.70
  -4   0  -9    0.43    0.58
  -4   0 -10  432.31   11.61
  -4   0 -10  429.65   11.66
  -4   0 -10  441.07   11.70
  -4   0 -10  429.62   11.62
  -4   0 -11    0.21    0.54
  -4   0 -11    0.40    0.52
  -4   0 -11   -0.03    0.48
  -4   0 -12  235.31    6.47
   4  -1 -13   45.21    1.54
   4   1 -13   42.28    1.51
   4  -1 -13   42.18    1.61
   4   1 -13   44.92    1.62
   4  -1 -12  133.62    4.03
   4   1 -12  134.06    4.23
   4  -1 -12  132.34    4.23
   4   1 -12  134.20    4.04
   4  -1 -11  207.25    6.20
   4   1 -11  211.35    6.22
   4   1 -11  223.69    6.21
   4   1 -11  212.24    6.52
   4  -1 -11  216.50    6.55
   4  -1 -11  210.15    6.14
   4  -1 -10    1.85    0.80
   4   1 -10    2.13    0.83
   4  -1 -10    1.45    0.68
   4  -1 -10    2.01    1.23
   4   1 -10    2.35    0.71
   4   1 -10   -1.33    1.09
   4   1 -10    1.94    0.65
   4  -1 -10    1.08    0.61
   4   1 -10    2.14    1.11
   4  -1 -10    1.22    1.13
   4  -1  -9  326.09    9.03
   4   1  -9  320.50   11.61
   4  -1  -9  311.13   11.58
   4   1  -9  316.84    8.99
   4   1  -9  328.49    9.02
   4  -1  -9  330.13    9.04
   4   1  -9  310.29    9.43
   4  -1  -9  318.71    9.47
   4   1  -9  310.97    9.01
   4   1  -8   43.13    1.78
   4  -1  -8   44.26    3.33
   4  -1  -8   44.49    1.83
   4   1  -8   42.39    1.82
   4  -1  -8   44.80    1.82
   4   1  -8   45.30    1.82
   4   1  -8   41.06    2.18
   4  -1  -8   44.30    2.27
   4   1  -8   39.05    3.13
   4   1  -7   46.94    3.27
   4  -1  -7   54.05    3.49
   4  -1  -7   48.71    2.29
   4   1  -7   47.21    1.89
   4  -1  -7   49.69    1.86
   4   1  -7   52.15    1.87
   4   1  -7   50.51    1.88
   4   1  -7   46.78    2.24
   4  -1  -7   47.32    1.86
   4  -1  -6   28.98    1.35
   4  -1  -6   28.31    1.28
   4   1  -6   27.84    1.26
   4  -1  -6   30.60    1.29
   4   1  -6   30.72    1.25
   4   1  -6   30.67    2.53
   4   1  -6   30.23    1.68
   4  -1  -6   30.72    2.50
   4  -1  -6   29.76    1.67
   4  -1  -5 1172.88   30.61
   4  -1  -5 1169.19   30.52
   4   1  -5 1165.56   30.51
  -4   1   5 1091.27   31.71
   4   1  -5 1249.12   32.90
   4  -1  -5 1250.83   32.89
   4   1  -4   57.21    1.90
   4  -1  -4   55.70    1.90
   4  -1  -4   62.90    3.24
  -4   1   4   60.61    3.03
   4   1  -4   57.08    3.13
   4  -1  -3  200.68    5.35
  -4   1   3  200.24    6.78
  -4  -1   3  195.38    6.76
   4   1  -3  184.91    5.27
   4  -1  -3  186.94    5.28
   4  -1  -2   75.08    2.27
   4  -1  -2   71.47    2.24
  -4  -1   2   73.90    3.46
   4   1  -2   75.24    2.24
  -4  -1   1  810.77   21.75
  -4  -1   1 1054.32   23.93
  -4  -1   0    3.20    1.00
  -4   1  -1  696.36   19.82
  -4  -1  -1  673.45   19.79
  -4   1  -2   15.52    1.66
  -4  -1  -2   17.45    2.15
  -4  -1  -2   14.63    1.61
  -4   1  -2   14.27    2.03
  -4   1  -3  419.10   12.75
  -4  -1  -3  402.19   13.41
  -4  -1  -3  385.07   12.58
  -4   1  -3  409.41   13.43
  -4   1  -4  218.38    7.99
  -4  -1  -4  217.30    7.72
  -4   1  -4  228.16    7.80
  -4  -1  -4  218.71    9.04
  -4   1  -4  237.94    9.22
  -4  -1  -4  207.82    7.83
  -4   1  -5  383.92   13.24
  -4  -1  -5  406.97   13.33
  -4   1  -5  420.48   13.39
  -4  -1  -5  416.16   11.55
  -4   1  -5  419.97   15.08
  -4  -1  -5  450.51   15.34
  -4   1  -5  444.95   11.63
  -4  -1  -5  431.82   11.55
  -4   1  -6  191.74    5.59
  -4  -1  -6  188.97    5.61
  -4   1  -6  197.14    7.61
  -4  -1  -6  192.00    5.66
  -4  -1  -6  194.44    7.63
  -4   1  -6  203.07    5.57
  -4   1  -6  202.65    5.70
  -4   1  -6  196.85    5.59
  -4  -1  -6  195.53    5.69
  -4  -1  -6  201.39    5.78
  -4   1  -6  191.97    9.22
  -4  -1  -6  196.29    9.32
  -4   1  -7  498.99   18.38
  -4  -1  -7  515.64   18.63
  -4   1  -7  511.72   13.50
  -4  -1  -7  493.67   13.49
  -4  -1  -7  481.50   15.93
  -4   1  -7  524.99   16.10
  -4   1  -7  497.24   13.44
  -4   1  -7  506.66   13.48
  -4  -1  -7  484.38   13.55
  -4  -1  -7  500.53   13.58
  -4   1  -7  526.36   13.59
  -4   1  -7  482.06   13.47
  -4  -1  -7  496.61   13.67
  -4   1  -7  497.63   13.75
  -4  -1  -7  509.01   13.69
  -4  -1  -8  250.26    9.70
  -4   1  -8  250.64    9.66
  -4   1  -8  257.34    7.21
  -4  -1  -8  251.62    7.21
  -4  -1  -8  255.18    7.29
  -4   1  -8  261.89    7.20
  -4   1  -8  239.46    7.14
  -4   1  -8  259.57    7.27
  -4  -1  -8  256.76    7.28
  -4   1  -8  253.95    7.17
  -4   1  -8  252.53    7.54
  -4  -1  -8  243.81    7.37
  -4  -1  -9   29.15    2.81
  -4   1  -9   30.22    2.85
  -4   1  -9   32.72    1.47
  -4  -1  -9   31.69    1.48
  -4  -1  -9   31.10    1.54
  -4  -1  -9   30.26    1.46
  -4   1  -9   29.53    1.44
  -4   1  -9   30.87    1.41
  -4  -1  -9   29.07    1.53
  -4   1  -9   26.53    1.57
  -4   1 -10   23.29    1.20
  -4  -1 -10   22.97    1.20
  -4   1 -10   21.35    1.17
  -4  -1 -10   20.75    1.25
  -4   1 -10   21.08    1.13
  -4  -1 -10   21.67    1.19
  -4   1 -10   17.69    1.24
  -4  -1 -10   18.97    1.21
  -4  -1 -11   63.77    2.14
  -4   1 -11   62.11    2.12
  -4  -1 -12  196.98    5.39
  -4   1 -12  192.15    5.37
   4  -2 -12    7.44    0.76
   4   2 -12    6.48    0.74
   4   2 -12    6.68    0.64
   4  -2 -12    6.48    0.81
   4  -2 -11   32.75    1.54
   4   2 -11   33.26    1.54
   4   2 -11   31.80    1.44
   4   2 -11   33.94    1.69
   4  -2 -11   31.43    1.67
   4  -2 -10   29.86    1.53
   4   2 -10   29.06    1.54
   4   2 -10   30.00    1.47
   4   2 -10   32.38    1.79
   4  -2 -10   31.73    1.80
   4  -2  -9  137.60    4.26
   4   2  -9  130.45    6.15
   4   2  -9  136.43    4.28
   4  -2  -9  137.30    4.21
   4   2  -9  139.10    4.22
   4  -2  -9  121.16    6.02
   4   2  -9  138.91    4.16
   4  -2  -9  132.39    4.16
   4   2  -9  127.01    4.53
   4  -2  -9  132.09    4.61
   4  -2  -8   11.56    1.74
   4  -2  -8   10.17    0.91
   4  -2  -8   12.99    1.02
   4   2  -8   13.30    1.03
   4  -2  -8   11.57    0.93
   4   2  -8   11.92    0.91
   4  -2  -8   12.87    0.92
   4   2  -8   13.59    0.92
   4   2  -8   10.73    1.28
   4  -2  -8   10.91    1.35
   4   2  -8   10.55    1.68
   4  -2  -7  597.43   16.10
   4   2  -7  604.96   18.49
   4  -2  -7  601.84   16.30
   4  -2  -7  623.63   16.14
   4   2  -7  599.13   16.07
   4  -2  -7  612.43   16.10
   4   2  -7  591.51   16.06
   4  -2  -7  597.92   18.48
   4   2  -7  581.98   16.45
   4  -2  -7  606.46   16.51
   4  -2  -6   40.04    2.77
   4   2  -6   34.96    1.45
   4  -2  -6   36.81    1.60
   4  -2  -6   37.33    1.49
   4  -2  -6   36.19    1.48
   4   2  -6   38.33    1.48
   4   2  -6   42.33    1.89
   4  -2  -6   37.85    1.84
   4   2  -6   38.65    2.73
   4   2  -5   97.16    4.48
   4  -2  -5   92.68    2.99
  -4   2   5   82.22    3.97
   4  -2  -5   91.12    2.85
   4   2  -5   93.56    2.85
   4  -2  -5  103.04    4.58
   4  -2  -4   51.58    1.85
   4  -2  -4   48.42    1.69
   4   2  -4   48.76    1.68
   4   2  -4   47.74    2.84
   4  -2  -3 1807.82   47.29
   4  -2  -3 1850.47   47.28
   4  -2  -3 1825.43   47.18
   4   2  -3 1800.35   47.16
   4   2  -3 1850.00   48.90
   4  -2  -3 1894.03   48.86
   4  -2  -2   11.49    0.68
   4  -2  -2   13.05    0.70
   4  -2  -2   12.61    0.95
   4  -2  -2   12.66    0.67
   4   2  -2   13.70    0.67
   4  -2  -1  771.67   20.06
  -4  -2   1  754.05   20.70
   4  -2  -1  766.75   20.47
   4  -2   0  348.69    9.23
  -4  -2   0  348.67    9.81
  -4  -2   0  321.61   10.63
   4  -2   0  350.50    9.67
  -4   2   0  342.76   10.70
  -4  -2  -1  143.36    5.94
  -4  -2  -1  149.94    4.83
  -4   2  -1  161.06    6.08
  -4   2  -2  350.83   11.37
  -4  -2  -2  328.12   11.29
  -4   2  -3   52.58    3.60
  -4  -2  -3   56.15    3.78
  -4   2  -4   13.22    1.61
  -4   2  -4   14.73    2.29
  -4   2  -4   12.73    1.66
  -4  -2  -4   12.50    2.17
  -4  -2  -4   11.05    1.55
  -4   2  -5  393.63   10.54
  -4  -2  -5  386.44   10.56
  -4   2  -5  370.54   12.70
  -4   2  -5  399.56   12.52
  -4  -2  -5  364.75   10.64
  -4  -2  -5  394.84   12.56
  -4  -2  -5  391.76   10.65
  -4  -2  -5  390.91   10.63
  -4   2  -5  407.61   10.63
  -4  -2  -5  377.83   10.73
  -4   2  -5  415.66   10.93
  -4   2  -5  398.55   14.22
  -4  -2  -5  398.09   14.35
  -4  -2  -5  407.73   10.75
  -4  -2  -6   29.35    3.48
  -4   2  -6   27.71    1.26
  -4  -2  -6   28.75    1.30
  -4  -2  -6   31.01    2.55
  -4   2  -6   30.23    2.48
  -4   2  -6   30.58    1.32
  -4  -2  -6   29.35    1.40
  -4   2  -6   24.02    3.13
  -4   2  -6   29.34    1.23
  -4  -2  -6   29.18    1.32
  -4  -2  -6   28.01    1.36
  -4  -2  -6   28.15    1.39
  -4  -2  -7  158.42    6.83
  -4   2  -7  160.87    6.78
  -4   2  -7  162.33    4.75
  -4  -2  -7  161.50    4.77
  -4  -2  -7  165.87    4.85
  -4  -2  -7  157.02    4.95
  -4   2  -7  154.66    4.87
  -4   2  -7  160.96    4.81
  -4  -2  -7  159.52    4.91
  -4  -2  -7  164.93    4.88
  -4   2  -7  163.73    4.69
  -4  -2  -7  161.22    4.97
  -4  -2  -8  188.22    7.99
  -4   2  -8  203.06    8.06
  -4   2  -8  204.27    5.79
  -4  -2  -8  199.05    5.79
  -4   2  -8  196.22    5.90
  -4  -2  -8  197.61    5.96
  -4   2  -8  189.57    5.74
  -4  -2  -8  201.62    5.85
  -4   2  -8  205.85    5.84
  -4   2  -8  206.27    5.71
  -4  -2  -8  205.75    5.92
  -4  -2  -8  198.88    6.02
  -4   2  -8  195.32    6.16
  -4  -2  -8  196.31    6.02
  -4   2  -9  358.63    9.70
  -4  -2  -9  356.14    9.72
  -4   2  -9  359.27    9.63
  -4   2  -9  338.54    9.77
  -4  -2  -9  345.18    9.89
  -4  -2  -9  364.04    9.77
  -4  -2  -9  360.89    9.83
  -4   2  -9  373.14    9.76
  -4   2  -9  317.04   10.04
  -4  -2  -9  343.81    9.96
  -4   2 -10    7.92    0.74
  -4  -2 -10    8.76    0.77
  -4  -2 -10    9.52    0.76
  -4   2 -10    8.76    0.73
  -4  -2 -10    9.17    0.84
  -4  -2 -10    8.09    0.89
  -4  -2 -10    8.38    0.80
  -4   2 -11   53.13    1.81
  -4  -2 -11   56.25    2.00
  -4  -2 -11   53.89    1.83
  -4  -2 -11   53.24    1.89
  -4   2 -12    0.45    0.28
   4   3 -12    4.50    0.48
   4   3 -11   29.79    1.24
   4  -3 -11   26.22    1.25
   4  -3 -10  159.69    4.82
   4   3 -10  169.64    4.76
   4   3  -9  245.24    7.00
   4  -3  -9  244.63    6.95
   4   3  -9  236.08    7.04
   4   3  -9  247.90    6.88
   4  -3  -9  227.22    7.05
   4  -3  -8  104.08    3.54
   4  -3  -8  107.45    3.43
   4   3  -8  108.27    3.36
   4   3  -8  102.62    3.22
   4  -3  -8  104.45    3.26
   4   3  -8   97.41    3.53
   4  -3  -8  101.08    3.58
   4   3  -7   12.09    1.56
   4  -3  -7   10.71    0.90
   4  -3  -7    9.87    0.75
   4  -3  -7   12.31    0.95
   4   3  -7   10.59    0.84
   4  -3  -7    8.63    1.40
   4   3  -7   10.87    0.76
   4   3  -7   11.10    1.08
   4  -3  -7    9.93    1.08
   4  -3  -6    2.24    0.56
   4  -3  -6    0.34    0.72
  -4  -3   6    1.55    0.41
   4  -3  -6    2.36    0.62
   4   3  -6    0.84    0.46
   4   3  -6    1.85    0.88
   4  -3  -6    1.99    0.72
   4  -3  -6    2.08    0.49
   4   3  -6    1.31    0.45
   4   3  -6    0.85    0.73
   4  -3  -5   50.87    2.91
   4  -3  -5   54.49    2.04
   4   3  -5   54.64    1.80
   4   3  -5   52.71    1.83
   4  -3  -5   50.09    1.79
   4  -3  -5   51.88    2.23
  -4  -3   5   54.91    1.91
   4   3  -5   53.18    3.00
   4   3  -4    1.05    0.75
   4  -3  -4    0.43    0.44
   4  -3  -4    1.01    0.76
  -4  -3   4    1.59    0.42
   4  -3  -4    2.35    0.64
   4  -3  -4    0.97    0.35
   4   3  -4    1.07    0.34
   4  -3  -3    6.33    0.60
   4  -3  -3    3.73    0.81
   4  -3  -3    4.65    0.43
   4   3  -3    5.53    0.98
   4  -3  -3    4.57    0.90
   4  -3  -2  405.91   10.96
   4  -3  -2  419.32   11.94
   4  -3  -2  393.06   11.92
   4   3  -2  404.10   11.99
   4  -3  -1  714.18   18.52
  -4  -3   1  683.13   19.63
   4  -3  -1  740.88   19.51
  -4   3   1  704.95   19.84
   4  -3   0  884.77   23.68
  -4  -3   0  928.33   24.84
  -4   3   0  979.38   25.52
  -4  -3   0  868.80   25.38
   4  -3   0  944.46   24.73
   4  -3   1  159.65    4.50
  -4  -3  -1  167.10    5.62
  -4   3  -1  166.77    6.25
  -4  -3  -1  152.32    6.20
  -4  -3  -2  109.45    4.38
  -4  -3  -2  106.06    4.25
  -4   3  -2  116.22    4.31
  -4   3  -2  113.48    5.14
  -4  -3  -2  114.29    5.23
  -4  -3  -3 1002.62   28.04
  -4   3  -3 1023.42   28.03
  -4  -3  -3  998.25   29.41
  -4  -3  -3 1033.66   26.88
  -4   3  -3 1038.28   29.49
  -4  -3  -3 1005.39   29.55
  -4  -3  -4  143.58    5.55
  -4   3  -4  141.01    5.46
  -4  -3  -4  144.90    6.18
  -4  -3  -4  148.63    4.30
  -4  -3  -4  141.82    4.25
  -4  -3  -4  147.51    4.45
  -4   3  -4  142.75    6.64
  -4  -3  -4  155.97    6.96
  -4   3  -5  332.07   12.52
  -4  -3  -5  353.93   12.89
  -4  -3  -5  332.23    9.29
  -4  -3  -5  347.38   11.12
  -4   3  -5  347.18   11.02
  -4   3  -5  311.95   11.76
  -4  -3  -5  353.21    9.47
  -4  -3  -5  341.22    9.35
  -4  -3  -5  367.38    9.65
  -4  -3  -6  282.23    9.95
  -4   3  -6  291.67    9.93
  -4  -3  -6  290.05    8.07
  -4  -3  -6  289.65    8.11
  -4   3  -6  300.29    8.11
  -4  -3  -6  300.45    8.25
  -4  -3  -6  300.26    8.44
  -4  -3  -7   55.79    3.46
  -4   3  -7   59.07    2.02
  -4  -3  -7   56.76    2.03
  -4  -3  -7   57.35    2.06
  -4   3  -7   57.56    2.04
  -4  -3  -7   61.57    2.22
  -4  -3  -7   62.06    2.36
  -4  -3  -7   58.82    2.33
  -4   3  -8   15.20    0.89
  -4  -3  -8   14.67    0.89
  -4  -3  -8   16.02    0.91
  -4   3  -8   14.90    0.87
  -4  -3  -8   15.57    1.03
  -4   3  -8   15.18    1.14
  -4  -3  -8   14.78    1.05
  -4  -3  -8   15.04    1.06
  -4   3  -9   21.07    1.23
  -4   3  -9   20.95    1.00
  -4  -3  -9   22.31    1.16
  -4  -3  -9   22.61    1.27
  -4  -3 -10   11.45    0.84
  -4  -3 -10   12.07    0.80
  -4   3 -10   11.42    0.66
   4   4 -11    6.31    0.52
   4   4 -10   35.14    1.37
   4   4  -9    1.39    0.51
   4  -4  -8  115.52    3.66
   4   4  -8  102.67    3.34
   4  -4  -7   45.43    1.92
   4   4  -7   41.98    1.66
  -4  -4   7   42.56    1.66
   4  -4  -6  556.99   14.94
  -4  -4   6  536.53   14.68
   4   4  -6  545.38   14.56
   4  -4  -6  548.27   15.29
   4  -4  -5    3.64    0.67
   4  -4  -5    4.49    0.66
  -4  -4   5    4.52    0.60
   4  -4  -5    4.58    0.94
  -4  -4   5    4.32    1.42
   4  -4  -4  407.55   11.03
  -4  -4   4  393.86   10.89
   4  -4  -4  404.94   11.40
   4  -4  -3  172.24    4.96
   4  -4  -3  147.97    6.11
  -4  -4   3  157.13    4.84
   4  -4  -3  166.89    5.29
  -4  -4   2  494.58   13.57
   4  -4  -2  506.82   15.03
   4  -4  -2  509.37   13.57
   4  -4  -1   15.49    0.89
   4  -4  -1   15.53    1.51
   4  -4  -1   17.80    1.27
  -4  -4   1   16.85    1.64
   4  -4   0   11.44    0.72
  -4  -4   0   11.15    0.78
   4  -4   0   13.14    1.42
  -4  -4   0   11.38    1.37
   4  -4   0   10.93    1.02
   4  -4   1   31.36    1.26
  -4  -4  -1   31.70    1.37
  -4  -4  -1   33.63    3.17
  -4  -4  -1   33.32    2.28
   4  -4   1   37.78    2.44
   4  -4   1   33.25    1.64
  -4  -4  -2   96.20    4.41
  -4  -4  -2   96.19    5.49
  -4  -4  -2   95.30    3.06
  -4  -4  -2   96.60    3.10
   4  -4   2   96.45    3.33
  -4  -4  -3  109.13    3.44
  -4  -4  -3  114.08    5.87
  -4  -4  -3  110.42    5.00
  -4  -4  -3  112.00    3.55
   4  -4   3  112.88    3.77
  -4  -4  -4   95.72    2.99
  -4  -4  -4   89.48    3.12
  -4  -4  -4   92.56    2.93
  -4  -4  -4   94.55    3.21
   4  -4   4   96.31    3.27
  -4  -4  -4   98.86    5.10
  -4  -4  -5    4.86    0.62
  -4  -4  -5    5.25    0.78
  -4  -4  -5    6.90    0.77
   4  -4   5    4.81    0.72
  -4  -4  -6  311.47    8.91
  -4  -4  -6  317.33    8.68
  -4  -4  -7    5.57    0.73
  -4  -4  -7    4.91    0.81
  -4  -4  -7    5.39    0.64
  -4  -4  -7    5.23    0.73
  -4  -4  -8  126.67    4.09
  -4  -4  -8  135.93    4.20
  -4  -4  -8  129.93    4.15
  -4  -4  -9    2.11    0.52
  -4  -4  -9    2.65    0.61
  -4   4  -9    2.59    0.51
  -4  -4  -9    2.67    0.53
  -4  -4 -10  381.27    9.98
  -4  -4 -10  357.63    9.98
   4   5 -10    6.77    0.57
   4   5 -10    6.29    0.43
   4   5  -9   43.35    1.48
   4  -5  -8   10.88    0.84
   4   5  -8   10.55    0.69
  -4  -5   7   12.89    0.83
   4  -5  -7   14.01    1.00
   4   5  -7   13.41    0.79
   4  -5  -7   14.50    1.35
   4  -5  -6   25.61    1.39
  -4  -5   6   26.44    1.29
   4  -5  -6   27.56    1.79
   4  -5  -5   98.35    3.32
   4  -5  -5   96.77    3.28
  -4  -5   5   90.99    3.12
   4  -5  -5   94.76    3.69
   4  -5  -4   51.63    2.12
  -4  -5   4   52.64    2.04
   4  -5  -4   50.33    2.50
   4  -5  -3  270.37    7.82
  -4  -5   3  269.16   10.85
  -4  -5   3  269.68    9.74
  -4  -5   3  273.37    7.77
   4  -5  -2   11.06    0.86
   4  -5  -2   11.77    1.55
  -4  -5   2   10.51    2.01
  -4  -5   2   10.33    0.86
   4  -5  -2   12.08    1.28
  -4  -5   2   11.73    1.61
   4  -5  -1  605.37   16.36
  -4  -5   1  600.94   16.41
  -4  -5   1  609.49   18.42
   4  -5  -1  595.89   18.23
  -4  -5   1  622.14   20.22
   4  -5  -1  635.06   16.96
   4  -5   0   41.91    1.64
   4  -5   0   39.18    2.71
  -4  -5   0   37.77    2.77
  -4  -5   0   37.39    1.66
   4  -5   0   40.53    2.08
   4  -5   1  176.91    5.25
   4  -5   1  183.13    7.08
  -4  -5  -1  176.32    7.11
  -4  -5  -1  180.44    8.45
  -4  -5  -1  187.23    5.41
  -4  -5  -1  179.68    5.40
   4  -5   1  196.46    5.88
  -4  -5  -2   15.97    2.34
  -4  -5  -2   16.39    0.97
  -4  -5  -2   16.57    1.90
  -4  -5  -2   15.37    1.04
   4  -5   2   14.15    1.75
   4  -5   2   14.71    1.23
  -4  -5  -3  548.29   17.40
  -4  -5  -3  559.37   15.17
  -4  -5  -3  565.00   15.07
   4  -5   3  560.56   15.47
  -4  -5  -3  570.90   18.53
  -4  -5  -4  417.13   13.99
  -4  -5  -4  403.37   11.04
  -4  -5  -4  415.13   11.20
   4  -5   4  376.54   11.15
  -4  -5  -5   19.00    1.20
  -4  -5  -5   23.05    1.30
  -4  -5  -6   17.50    1.11
  -4  -5  -7    8.24    0.81
  -4   5  -7    6.79    0.88
  -4  -5  -7    7.52    0.78
  -4  -5  -7    8.54    0.81
  -4  -5  -8   18.91    1.04
  -4   5  -8   19.28    1.11
  -4  -5  -8   22.69    1.13
  -4  -5  -8   20.53    1.09
  -4  -5  -9  249.03    6.90
   4   6  -9   39.74    1.30
   4   6  -8   62.66    2.03
   4  -6  -7  152.74    4.51
  -4  -6   7  149.74    4.31
   4  -6  -6   32.95    1.53
  -4  -6   6   36.99    1.46
   4  -6  -6   36.28    1.93
   4  -6  -5    7.38    0.79
   4  -6  -5    6.53    0.72
  -4  -6   5    7.96    0.72
   4  -6  -4    8.37    0.80
  -4  -6   4    8.89    0.80
   4  -6  -3   31.99    1.53
  -4  -6   3   31.82    1.50
   4  -6  -2    1.00    0.50
  -4  -6   2    0.21    0.95
   4  -6  -2    0.96    0.90
   4  -6  -1   74.78    2.65
  -4  -6   1   79.82    2.73
  -4  -6   1   76.32    4.11
  -4  -6   1   76.08    5.00
  -4  -6   1   75.74    2.62
   4  -6  -1   78.18    3.20
   4  -6   0    0.63    0.40
  -4  -6   0    0.71    0.50
  -4  -6   0    1.10    0.77
  -4  -6   0    0.57    0.54
   4  -6   0    1.00    0.87
  -4  -6  -1  271.89    7.72
  -4  -6  -1  265.28   10.88
  -4  -6  -1  266.89    7.65
   4  -6   1  285.24    8.20
  -4  -6  -2   97.66    3.20
  -4  -6  -2  100.26    3.19
  -4  -6  -2   98.36    3.30
   4  -6   2   99.66    3.58
  -4  -6  -3   20.58    1.16
  -4  -6  -3   24.02    1.27
   4  -6   3   24.47    1.41
  -4  -6  -4   32.13    1.45
  -4  -6  -4   36.00    1.60
  -4  -6  -5  109.79    3.47
  -4  -6  -5  111.06    3.46
  -4   6  -6   66.36    2.29
  -4   6  -7   22.57    1.07
  -4  -6  -7   23.04    1.08
  -4   6  -8   10.72    0.61
  -4  -6  -8   11.47    0.66
  -4  -6  -8   12.99    0.67
   4   7  -7    5.34    0.38
   4  -7  -6    1.11    0.58
  -4  -7   6    1.54    0.30
   4  -7  -5   19.79    0.98
   4  -7  -5   19.09    1.27
  -4  -7   5   21.29    0.94
  -4  -7   4   39.09    1.50
   4  -7  -3    0.28    0.36
   4  -7  -3    0.03    0.36
   4  -7  -3   -0.14    0.75
   4  -7  -2   69.05    2.41
   4  -7  -2   71.18    2.46
  -4  -7   2   73.80    2.43
   4  -7  -2   74.61    2.88
   4  -7  -1   76.14    2.55
  -4  -7   1   83.19    2.64
   4  -7  -1   77.93    3.01
  -4  -7   0   24.32    1.12
  -4  -7   0   21.46    1.00
   4  -7   0   24.76    1.46
  -4  -7  -1    2.32    0.44
   4  -7   1    2.24    0.71
  -4  -7  -2   33.55    1.35
   4  -7   2   29.58    1.47
  -4  -7  -3   68.61    2.32
  -4  -7  -4   60.06    2.05
  -4  -7  -4   59.91    2.06
  -4   7  -5    5.09    0.51
  -4  -7  -5    5.53    0.51
  -4  -7  -5    4.90    0.50
  -4   7  -6   12.35    0.59
   4  -7   6   11.26    0.63
  -4  -8   3    4.85    0.35
   4  -8  -3    4.20    0.51
  -4  -8   2   30.53    1.04
   4  -8  -2   28.51    1.23
   4  -8  -1    2.91    0.49
   4  -8   0    7.26    0.54
  -4  -8  -1   26.33    0.94
  -4  -8  -2   69.82    2.05
  -4  -8  -3    0.80    0.19
   5   0 -13    0.13    0.34
   5   0 -13    0.32    0.48
   5   0 -12  164.95    4.64
   5   0 -12  153.72    4.84
   5   0 -11    0.25    0.59
   5   0 -11    0.04    1.00
   5   0 -10   15.72    1.13
   5   0 -10   14.28    1.06
   5   0 -10   15.44    1.07
   5   0 -10   16.91    1.55
   5   0  -9   -0.17    0.66
   5   0  -9    0.47    0.64
   5   0  -9    0.40    0.66
   5   0  -9    1.31    1.18
   5   0  -8    0.97    0.65
   5   0  -8    0.93    0.62
   5   0  -8    0.94    0.63
   5   0  -8   -0.56    1.09
   5   0  -7    0.16    0.99
   5   0  -7    0.03    0.51
   5   0  -7    0.14    0.55
   5   0  -7    0.10    0.58
   5   0  -6    6.35    1.14
   5   0  -6    7.80    0.70
   5   0  -6    6.59    0.72
   5   0  -6    7.21    0.68
  -5   0   5    0.10    0.67
   5   0  -5    0.17    0.41
   5   0  -5    0.68    1.07
   5   0  -5   -0.18    0.48
   5   0  -4   17.65    0.95
   5   0  -4   19.13    1.98
  -5   0   4   15.98    1.73
  -5   0   3   -0.12    0.90
   5   0  -3    0.37    0.43
  -5   0   2  510.28   15.67
  -5   0   1   -0.12    0.95
  -5   0   0  190.90    7.27
  -5   0  -1    3.71    1.56
  -5   0  -2  762.55   22.09
  -5   0  -2  719.48   22.38
  -5   0  -3    0.14    1.03
  -5   0  -3   -0.18    1.67
  -5   0  -4 1149.11   30.03
  -5   0  -4 1131.02   32.74
  -5   0  -4 1195.23   34.35
  -5   0  -5   -0.27    0.88
  -5   0  -5    0.32    0.55
  -5   0  -5   -0.75    2.13
  -5   0  -5   -0.12    0.41
  -5   0  -5    0.82    1.15
  -5   0  -5    0.69    0.54
  -5   0  -5    0.42    0.44
  -5   0  -6  192.28    5.71
  -5   0  -6  196.51    5.65
  -5   0  -6  194.46    7.97
  -5   0  -6  192.93    5.71
  -5   0  -6  200.41    5.81
  -5   0  -6  215.81   10.17
  -5   0  -6  202.10    5.87
  -5   0  -7   -0.22    0.65
  -5   0  -7   -0.50    1.24
  -5   0  -7    2.54    2.35
  -5   0  -7    0.93    0.56
  -5   0  -7    0.68    0.62
  -5   0  -7   -0.04    0.59
  -5   0  -7    1.03    0.56
  -5   0  -8   89.55    5.05
  -5   0  -8   85.18    2.91
  -5   0  -8   81.83    2.86
  -5   0  -8   87.71    2.99
  -5   0  -8   83.42    2.91
  -5   0  -9    0.89    0.70
  -5   0  -9    0.28    0.57
  -5   0  -9   -0.10    0.61
  -5   0  -9   -0.07    0.57
  -5   0  -9   -0.31    0.57
  -5   0 -10  146.39    4.32
  -5   0 -10  147.54    4.36
  -5   0 -10  141.55    4.30
  -5   0 -10  137.20    4.53
  -5   0 -11    0.70    0.49
  -5   0 -11    0.43    0.48
  -5   0 -11   -0.15    0.47
  -5   0 -12  200.58    5.47
   5   1 -13    0.06    0.32
   5  -1 -13    0.43    0.42
   5   1 -13    0.01    0.41
   5  -1 -12   80.00    2.62
   5   1 -12   91.37    2.70
   5   1 -12   85.67    2.64
   5   1 -12   84.04    2.85
   5  -1 -12   80.97    2.85
   5  -1 -11    2.78    0.70
   5   1 -11    3.72    0.75
   5   1 -11    4.08    0.68
   5   1 -11    3.56    1.02
   5  -1 -11    2.88    1.02
   5  -1 -10  395.17   11.08
   5   1 -10  415.83   11.15
   5   1 -10  416.41   11.11
   5   1 -10  407.30   11.10
   5  -1 -10  392.65   11.09
   5   1 -10  398.64   11.52
   5  -1 -10  402.36   11.55
   5  -1  -9   -0.36    1.03
   5  -1  -9    0.81    0.70
   5   1  -9    1.10    0.71
   5   1  -9    1.33    0.65
   5   1  -9    1.76    1.16
   5   1  -9    0.91    0.63
   5  -1  -9    0.64    0.64
   5   1  -9    0.88    1.14
   5  -1  -9    0.56    1.14
   5   1  -8  131.74    6.46
   5  -1  -8  135.14    6.51
   5  -1  -8  139.96    4.28
   5   1  -8  137.04    4.31
   5  -1  -8  150.56    4.38
   5   1  -8  139.67    4.29
   5  -1  -8  138.92    4.35
   5   1  -8  139.39    4.33
   5   1  -8  134.23    4.80
   5  -1  -8  135.74    4.82
   5   1  -7    1.30    1.03
   5  -1  -7    1.22    1.01
   5   1  -7    0.68    0.59
   5  -1  -7    0.82    1.04
   5  -1  -7    1.10    0.55
   5  -1  -7    1.07    0.58
   5   1  -7    0.95    0.52
   5   1  -7    0.33    0.98
   5  -1  -7    0.45    0.57
   5   1  -7    1.36    0.59
   5   1  -6  339.01    9.61
   5  -1  -6  378.74    9.68
   5   1  -6  356.76    9.57
   5  -1  -6  341.71    9.66
   5   1  -6  341.04    9.64
   5   1  -6  379.18   12.37
   5  -1  -6  363.53   12.29
   5   1  -6  341.41   10.18
   5  -1  -6  351.30   10.25
   5  -1  -5   90.71    2.79
   5  -1  -5   84.93    2.83
   5   1  -5   88.16    2.83
   5   1  -5   94.02    4.65
   5  -1  -5   97.10    4.70
   5  -1  -4  168.42    4.66
  -5   1   4  156.30    6.26
   5  -1  -4  148.16    4.54
   5   1  -4  151.82    4.54
   5   1  -4  159.13    6.43
   5  -1  -4  160.74    6.43
   5  -1  -3  146.10    4.04
   5  -1  -3  131.00    3.96
   5   1  -3  131.72    3.95
  -5  -1   3  131.57    5.66
  -5   1   3  135.15    5.72
   5  -1  -2    6.92    0.55
  -5   1   2    7.32    1.37
  -5  -1   2    5.00    1.25
   5  -1  -1  600.77   15.87
  -5  -1   1  567.79   17.85
   5  -1   0  378.64   10.14
  -5  -1   0  376.99   12.26
  -5   1  -1    1.94    1.40
  -5  -1  -1    3.29    1.51
  -5   1  -2   77.41    4.14
  -5  -1  -2   70.45    4.48
  -5   1  -2   74.86    4.48
  -5  -1  -2   72.98    4.00
  -5   1  -3    4.06    1.27
  -5  -1  -3    1.25    1.00
  -5   1  -3    1.25    1.53
  -5  -1  -3    3.64    1.89
  -5   1  -4  488.78   16.03
  -5   1  -4  501.92   15.68
  -5   1  -4  497.25   13.46
  -5  -1  -4  486.39   15.65
  -5  -1  -4  470.22   15.84
  -5  -1  -4  479.92   13.50
  -5  -1  -4  504.23   13.64
  -5   1  -4  512.10   17.40
  -5  -1  -4  480.70   17.21
  -5  -1  -4  486.27   13.46
  -5   1  -4  554.19   13.69
  -5  -1  -4  538.67   13.59
  -5  -1  -5  209.49    6.21
  -5  -1  -5  203.57    8.21
  -5   1  -5  208.90    8.21
  -5  -1  -5  211.27    6.19
  -5   1  -5  214.53    6.20
  -5   1  -5  214.29    6.15
  -5  -1  -5  219.06    6.26
  -5  -1  -5  224.33    6.32
  -5   1  -5  226.11    6.32
  -5   1  -5  223.15   10.08
  -5  -1  -5  221.10   10.09
  -5   1  -5  200.48    8.38
  -5   1  -5  231.96    6.43
  -5  -1  -5  233.17    6.36
  -5   1  -6  116.98    3.64
  -5  -1  -6  113.75    3.64
  -5  -1  -6  107.33    5.49
  -5  -1  -6  113.27    3.64
  -5  -1  -6  116.54    3.69
  -5  -1  -6  118.45    3.73
  -5   1  -6  117.37    3.72
  -5   1  -6  112.95    5.57
  -5   1  -6  115.63    3.59
  -5   1  -6  120.43    3.85
  -5   1  -6  118.47    7.25
  -5  -1  -6  119.84    3.79
  -5  -1  -6  115.21    7.18
  -5   1  -7   33.15    4.06
  -5  -1  -7   34.81    4.26
  -5   1  -7   32.13    1.53
  -5  -1  -7   32.20    1.54
  -5  -1  -7   31.87    2.95
  -5   1  -7   32.65    2.95
  -5   1  -7   32.46    1.47
  -5   1  -7   34.01    1.43
  -5  -1  -7   38.10    1.62
  -5   1  -7   33.98    1.50
  -5  -1  -7   35.26    1.60
  -5  -1  -7   33.42    1.60
  -5   1  -7   34.45    1.59
  -5   1  -7   32.31    1.67
  -5  -1  -8   22.65    2.54
  -5   1  -8   20.09    2.38
  -5   1  -8   19.45    1.17
  -5  -1  -8   18.99    1.18
  -5   1  -8   18.54    1.06
  -5   1  -8   20.24    1.09
  -5  -1  -8   19.69    1.19
  -5  -1  -8   18.89    1.18
  -5  -1  -8   20.01    1.24
  -5   1  -8   18.66    1.12
  -5   1  -8   19.22    1.18
  -5   1  -9  334.92    9.30
  -5  -1  -9  332.69    9.31
  -5  -1  -9  343.09    9.41
  -5  -1  -9  342.92    9.39
  -5   1  -9  327.55    9.25
  -5  -1  -9  338.14    9.39
  -5   1  -9  343.82    9.38
  -5   1  -9  332.45    9.65
  -5  -1  -9  329.16    9.55
  -5   1 -10   93.91    3.00
  -5  -1 -10   92.60    3.01
  -5  -1 -10  103.84    3.13
  -5   1 -10   96.87    2.97
  -5  -1 -10   93.62    3.03
  -5   1 -10   90.55    3.01
  -5  -1 -10   93.24    3.05
  -5   1 -10   90.50    3.25
  -5  -1 -10   91.89    3.20
  -5  -1 -11  153.51    4.39
  -5   1 -11  155.69    4.38
  -5  -1 -11  156.56    4.41
  -5  -1 -11  140.66    4.51
  -5  -1 -12   56.62    1.74
  -5   1 -12   56.78    1.74
   5   2 -12   13.72    0.80
   5   2 -12   13.36    0.72
   5  -2 -12   11.89    0.85
   5  -2 -11  192.33    5.80
   5   2 -11  206.42    5.83
   5   2 -11  209.30    6.05
   5  -2 -11  202.78    6.06
   5  -2 -10   82.74    2.92
   5   2 -10   97.60    3.09
   5   2 -10   89.12    2.95
   5   2 -10   90.60    2.91
   5  -2 -10   91.02    2.93
   5   2 -10   91.33    3.28
   5  -2 -10   87.18    3.29
   5  -2  -9    2.18    0.73
   5   2  -9    1.78    0.74
   5   2  -9    2.89    0.65
   5   2  -9    2.01    0.59
   5  -2  -9    2.76    0.62
   5   2  -9    2.83    1.02
   5  -2  -9    2.34    1.08
   5   2  -8   25.79    2.55
   5  -2  -8   23.44    2.48
   5  -2  -8   21.75    1.24
   5   2  -8   24.59    1.35
   5   2  -8   24.89    1.25
   5  -2  -8   26.81    1.31
   5   2  -8   25.51    1.27
   5   2  -8   21.03    1.63
   5  -2  -8   22.31    1.70
   5   2  -7   17.40    2.11
   5  -2  -7   17.16    2.09
   5  -2  -7   18.09    1.17
   5  -2  -7   15.19    1.00
   5   2  -7   15.40    0.96
   5  -2  -7   19.93    1.10
   5   2  -7   19.24    1.06
   5   2  -7   15.00    1.42
   5  -2  -7   14.93    1.46
   5   2  -6   29.29    1.30
   5  -2  -6   28.81    1.36
   5   2  -6   30.84    1.38
   5  -2  -6   36.15    1.47
   5   2  -6   34.20    1.83
   5  -2  -6   33.00    1.86
   5   2  -6   32.58    2.72
   5  -2  -6   30.60    2.65
  -5   2   5  391.53   13.30
   5   2  -5  403.43   11.19
   5  -2  -5  416.87   11.33
   5   2  -5  425.79   11.32
   5   2  -5  453.47   13.83
   5  -2  -5  451.85   13.86
   5   2  -5  434.83   11.86
   5  -2  -5  422.79   11.91
   5  -2  -4   12.66    0.83
  -5   2   4   12.65    1.64
   5  -2  -4   10.55    0.74
   5   2  -4   11.07    0.76
   5   2  -4   13.20    1.66
   5  -2  -4   10.63    1.56
   5  -2  -3  278.70    7.76
  -5   2   3  274.56    9.80
   5  -2  -3  273.88    7.65
   5   2  -3  287.73    7.66
   5  -2  -2  753.81   19.42
   5   2  -2  748.18   19.35
   5  -2  -2  711.35   19.35
   5  -2  -1 2734.45   70.55
   5  -2   0  205.25    5.62
  -5   2   0  199.84    7.64
  -5  -2   0  193.30    7.57
  -5   2  -1  552.68   16.46
  -5  -2  -1  486.57   16.21
  -5   2  -2   24.44    2.39
  -5  -2  -2   19.35    2.48
  -5   2  -2   21.50    2.47
  -5   2  -3 1117.67   32.15
  -5  -2  -3 1082.59   29.29
  -5  -2  -3 1085.75   29.31
  -5  -2  -3 1102.61   29.39
  -5   2  -3 1115.71   32.86
  -5  -2  -3 1097.40   32.93
  -5  -2  -3 1126.86   29.34
  -5  -2  -4   -0.06    0.41
  -5  -2  -4    0.12    1.00
  -5   2  -4   -0.85    1.58
  -5  -2  -4   -0.22    1.76
  -5   2  -4    0.09    0.47
  -5  -2  -4    0.02    0.48
  -5   2  -4    0.97    0.96
  -5   2  -4    0.35    0.91
  -5  -2  -4    0.24    0.47
  -5  -2  -4    1.10    0.54
  -5  -2  -4    0.39    0.40
  -5  -2  -4    0.56    0.37
  -5   2  -4    0.67    0.46
  -5   2  -5  321.18    8.78
  -5  -2  -5  310.98    8.80
  -5   2  -5  277.99   11.20
  -5  -2  -5  304.61   10.90
  -5  -2  -5  314.72    8.91
  -5  -2  -5  293.86    8.81
  -5  -2  -5  317.02    8.89
  -5   2  -5  317.19   10.91
  -5  -2  -5  326.31    8.89
  -5   2  -5  337.52    8.89
  -5   2  -5  327.43   12.85
  -5   2  -5  356.73    9.23
  -5  -2  -5  331.77   13.04
  -5  -2  -5  330.25    8.98
  -5   2  -6  387.89   10.49
  -5  -2  -6  376.28   10.50
  -5  -2  -6  365.92   12.85
  -5   2  -6  380.82   12.83
  -5  -2  -6  391.46   10.64
  -5  -2  -6  384.42   10.64
  -5   2  -6  372.49   10.41
  -5  -2  -6  377.70   10.62
  -5  -2  -6  390.56   10.77
  -5   2  -6  380.47   10.61
  -5   2  -6  399.63   10.95
  -5  -2  -6  409.57   10.77
  -5   2  -6  389.77   15.03
  -5  -2  -6  388.15   15.16
  -5   2  -7  477.07   17.67
  -5  -2  -7  476.08   17.82
  -5   2  -7  472.27   12.69
  -5  -2  -7  450.42   15.23
  -5   2  -7  477.92   15.32
  -5  -2  -7  464.65   12.71
  -5   2  -7  476.16   12.79
  -5  -2  -7  461.89   12.84
  -5   2  -7  462.94   12.59
  -5  -2  -7  464.16   12.79
  -5  -2  -7  468.44   12.83
  -5   2  -7  463.86   12.78
  -5  -2  -7  498.87   13.06
  -5   2  -7  467.79   13.12
  -5   2  -8   50.91    1.96
  -5  -2  -8   55.73    3.71
  -5   2  -8   48.61    3.43
  -5   2  -8   49.10    1.91
  -5  -2  -8   52.24    1.95
  -5  -2  -8   51.36    2.07
  -5   2  -8   47.19    1.79
  -5  -2  -8   49.12    1.95
  -5  -2  -8   47.08    2.00
  -5   2  -8   50.67    1.97
  -5   2  -9   32.60    1.37
  -5  -2  -9   29.07    1.35
  -5  -2  -9   30.94    1.51
  -5  -2  -9   30.87    1.39
  -5   2  -9   30.71    1.36
  -5   2  -9   30.33    1.26
  -5  -2  -9   30.99    1.46
  -5  -2  -9   27.58    1.49
  -5   2 -10   11.25    0.77
  -5  -2 -10   11.64    0.80
  -5  -2 -10   12.97    0.93
  -5  -2 -10   11.99    0.77
  -5   2 -10   11.65    0.76
  -5  -2 -10   12.19    0.86
  -5  -2 -10   10.76    0.85
  -5  -2 -11  402.62   10.44
  -5   2 -11  390.53   10.27
  -5  -2 -11  391.99   10.36
   5   3 -12    1.74    0.40
   5   3 -12    1.52    0.29
   5   3 -11    0.32    0.40
   5   3 -11    1.04    0.54
   5   3 -10    1.99    0.68
   5   3 -10    1.02    0.52
   5  -3 -10    1.39    0.74
   5  -3  -9   68.69    2.50
   5   3  -9   73.82    2.49
   5  -3  -9   70.78    2.73
   5  -3  -8  380.68   10.21
   5   3  -8  357.33    9.83
   5   3  -8  374.44    9.79
   5  -3  -8  358.10    9.79
   5   3  -8  354.32   10.12
   5  -3  -8  352.10   10.16
   5   3  -8  385.93   10.07
   5  -3  -7   67.06    2.54
   5   3  -7   64.48    3.70
   5  -3  -7   54.30    3.47
   5   3  -7   67.74    2.22
   5   3  -7   61.05    2.19
   5  -3  -7   64.05    2.23
   5   3  -7   58.92    2.52
   5  -3  -7   63.19    2.62
   5   3  -6  191.22    7.55
   5  -3  -6  197.42    7.58
  -5  -3   6  204.22    5.75
   5   3  -6  191.83    5.65
   5  -3  -6  203.96    5.72
   5   3  -6  205.85    5.70
   5  -3  -6  190.08    6.12
   5   3  -6  197.50    6.05
   5  -3  -6  209.84    6.14
   5   3  -5    6.72    0.96
   5   3  -5    9.98    1.50
  -5  -3   5    8.49    0.68
   5  -3  -5    8.98    0.69
   5   3  -5    7.99    0.65
   5  -3  -5    7.78    1.33
   5  -3  -5    8.28    1.00
   5  -3  -4  696.09   18.00
  -5  -3   4  669.86   17.84
   5  -3  -4  673.13   17.71
   5   3  -4  655.11   17.67
   5   3  -4  654.46   19.76
   5  -3  -4  703.01   19.83
   5  -3  -4  668.04   18.26
   5  -3  -3   35.03    1.50
   5  -3  -3   35.60    1.49
   5  -3  -3   33.77    1.32
   5   3  -3   32.17    1.28
   5   3  -3   36.95    2.46
  -5  -3   3   35.32    1.44
   5  -3  -3   32.94    2.34
   5  -3  -3   35.69    1.73
   5  -3  -2  346.14    9.45
   5  -3  -2  360.52    9.45
  -5  -3   2  343.14    9.42
   5  -3  -2  336.20    9.24
   5   3  -2  353.66    9.24
   5  -3  -2  333.93   10.84
   5  -3  -2  346.54    9.76
   5  -3  -1   11.36    0.74
  -5   3   1   10.83    1.61
  -5  -3   1   11.40    1.70
  -5  -3   1   11.69    0.76
  -5  -3   1   10.05    1.01
   5  -3  -1   10.35    0.66
   5  -3   0  243.15    6.71
  -5  -3   0  234.27    7.49
  -5   3   0  257.66    8.96
  -5  -3   0  234.99    8.87
  -5  -3  -1    1.71    1.33
  -5  -3  -1    2.18    0.45
  -5  -3  -1    2.11    0.42
  -5  -3  -1    1.84    0.59
  -5   3  -1    3.45    1.33
   5  -3   1    1.63    0.64
  -5  -3  -2  116.85    3.51
  -5  -3  -2  121.18    3.53
  -5  -3  -2  109.03    3.43
  -5  -3  -2  105.99    3.50
  -5   3  -2  108.41    5.52
  -5  -3  -2  109.14    5.67
  -5   3  -3  148.56    5.66
  -5  -3  -3  135.76    4.27
  -5  -3  -3  147.87    4.36
  -5  -3  -3  144.21    4.29
  -5  -3  -3  143.48    4.38
  -5   3  -3  146.75    6.87
  -5  -3  -3  147.85    7.03
  -5  -3  -3  138.73    5.64
  -5   3  -4  137.43    6.77
  -5  -3  -4  143.34    4.33
  -5  -3  -4  127.89    6.36
  -5  -3  -4  154.42    4.59
  -5  -3  -4  150.98    4.50
  -5  -3  -4  148.08    4.40
  -5   3  -4  148.97    5.94
  -5  -3  -4  158.20    4.66
  -5  -3  -4  138.42    5.91
  -5  -3  -4  147.46    4.48
  -5   3  -4  164.70    7.50
  -5  -3  -4  151.71    7.36
  -5  -3  -4  162.33    4.62
  -5   3  -5  164.37    8.03
  -5  -3  -5  163.05    8.07
  -5  -3  -5  166.44    4.78
  -5  -3  -5  154.51    6.45
  -5   3  -5  157.91    6.42
  -5   3  -5  149.18    7.23
  -5  -3  -5  156.71    4.85
  -5  -3  -5  167.16    5.02
  -5  -3  -5  159.10    4.82
  -5   3  -5  168.45    4.82
  -5  -3  -5  167.46    4.95
  -5  -3  -5  172.07    5.12
  -5  -3  -5  180.90    5.13
  -5   3  -6  248.95    6.87
  -5   3  -6  232.96    8.72
  -5  -3  -6  241.11    6.89
  -5  -3  -6  254.86    7.18
  -5  -3  -6  243.14    6.94
  -5   3  -6  250.90    6.94
  -5  -3  -6  254.82    7.09
  -5  -3  -6  257.81    7.26
  -5   3  -7    0.32    0.49
  -5  -3  -7    0.64    0.51
  -5   3  -7    0.17    0.43
  -5  -3  -7    0.52    0.66
  -5  -3  -7    0.42    0.60
  -5  -3  -7    0.37    0.47
  -5  -3  -7    0.04    0.51
  -5   3  -8  144.33    4.27
  -5  -3  -8  153.98    4.63
  -5   3  -8  143.08    4.30
  -5  -3  -8  144.88    4.45
  -5  -3  -8  161.38    4.74
  -5   3  -8  146.22    4.53
  -5   3  -9  270.56    7.40
  -5   3  -9  279.18    7.63
  -5   3  -9  263.63    7.42
  -5  -3  -9  271.19    7.58
  -5  -3  -9  282.84    7.75
  -5  -3  -9  279.13    7.81
  -5  -3 -10  109.26    3.32
  -5   3 -10  102.07    3.02
  -5  -3 -10  110.20    3.19
  -5  -3 -10  110.95    3.37
   5   4 -11   21.92    0.82
   5   4 -11   28.53    1.00
   5   4 -10    0.82    0.54
   5   4 -10    0.82    0.38
   5   4  -9    0.41    0.60
   5   4  -9    0.12    0.41
   5  -4  -8   80.60    2.75
   5   4  -8   69.35    2.36
  -5  -4   7   56.64    2.00
   5   4  -7   52.83    1.94
   5  -4  -6    2.40    0.66
  -5  -4   6    2.55    0.50
   5  -4  -6    1.30    0.83
  -5  -4   5   58.76    2.13
   5  -4  -5   58.58    2.58
   5  -4  -4  106.46    3.51
   5  -4  -4  103.68    3.47
  -5  -4   4  100.93    3.34
   5  -4  -4  102.78    3.82
   5  -4  -3    2.49    0.57
   5  -4  -3    2.14    0.55
  -5  -4   3    2.50    0.51
  -5  -4   3    2.63    0.86
   5  -4  -3    3.25    0.92
   5  -4  -2  176.45    5.15
  -5  -4   2  166.17    5.10
  -5  -4   2  169.41    6.20
   5  -4  -2  176.94    5.56
   5  -4  -1   46.61    1.78
  -5  -4   1   42.79    2.52
   5  -4   0   33.45    1.38
  -5  -4   0   34.96    1.48
  -5  -4   0   28.85    2.05
  -5  -4   0   32.24    1.34
  -5  -4   0   33.06    1.40
   5  -4   0   35.78    1.82
  -5  -4  -1    1.03    0.46
  -5  -4  -1    0.77    0.64
  -5  -4  -1    1.02    1.28
  -5  -4  -1    0.41    0.47
  -5  -4  -1    0.46    0.40
   5  -4   1    0.63    0.70
  -5  -4  -2  382.85   12.37
  -5  -4  -2  385.23   14.22
  -5  -4  -2  413.06   11.00
  -5  -4  -2  398.57   10.84
  -5  -4  -2  397.25   11.03
   5  -4   2  403.42   11.38
  -5  -4  -3    0.86    0.45
  -5  -4  -3    0.57    1.25
  -5  -4  -3    1.49    0.54
  -5  -4  -3    0.95    0.49
   5  -4   3    1.35    0.67
  -5  -4  -4   16.26    2.12
  -5  -4  -4   19.07    1.05
  -5  -4  -4   19.04    1.15
   5  -4   4   16.77    1.23
  -5  -4  -4   18.34    1.03
  -5  -4  -5    0.27    0.48
  -5   4  -5   -0.19    0.94
  -5  -4  -5    0.60    0.55
  -5  -4  -5    0.49    0.51
   5  -4   5    0.59    0.62
  -5  -4  -6  231.04    6.74
  -5  -4  -6  252.51    7.07
  -5  -4  -7  101.49    3.27
  -5  -4  -7  114.69    3.62
  -5   4  -8  118.72    3.73
  -5  -4  -8  119.34    3.83
  -5   4  -9    0.75    0.54
  -5  -4  -9    0.37    0.51
  -5  -4  -9    0.48    0.44
  -5  -4 -10   35.03    1.28
  -5  -4 -10   33.56    1.29
   5  -5  -8   52.20    1.99
   5   5  -8   54.04    1.96
   5  -5  -7   23.08    1.25
  -5  -5   7   20.43    1.00
   5  -5  -6   13.37    1.01
  -5  -5   6   12.92    0.85
   5  -5  -6   13.11    1.27
  -5  -5   5  141.04    4.34
   5  -5  -5  142.43    4.91
   5  -5  -4   81.79    2.91
   5  -5  -4   82.16    2.91
  -5  -5   4   78.49    2.77
   5  -5  -4   81.10    3.30
   5  -5  -3   51.54    2.08
   5  -5  -3   51.15    2.08
  -5  -5   3   49.98    2.02
   5  -5  -3   53.64    2.54
   5  -5  -2   90.57    3.11
  -5  -5   2   93.74    3.13
  -5  -5   2   83.72    5.51
   5  -5  -1    1.28    0.47
  -5  -5   1    0.46    1.16
   5  -5  -1    1.67    0.90
   5  -5   0    2.65    0.48
  -5  -5   0    3.38    0.59
  -5  -5   0    4.33    1.63
  -5  -5   0    2.64    0.49
   5  -5   0    2.84    0.91
  -5  -5  -1   19.94    1.13
  -5  -5  -1   20.91    1.19
  -5  -5  -1   18.51    1.08
   5  -5   1   19.55    1.44
  -5  -5  -2  145.98    4.39
  -5  -5  -2  137.21    7.03
  -5  -5  -2  145.60    4.45
  -5  -5  -2  140.85    4.43
   5  -5   2  135.52    4.78
  -5  -5  -3    4.66    1.36
  -5  -5  -3    3.28    0.56
  -5  -5  -3    4.16    0.76
  -5  -5  -3    4.71    0.66
   5  -5   3    3.97    0.89
  -5  -5  -4    9.60    0.91
  -5  -5  -4    9.33    0.84
   5  -5   4    7.50    0.94
  -5  -5  -5   84.34    2.90
  -5  -5  -5   89.80    3.01
  -5  -5  -5   93.21    3.00
  -5  -5  -6   72.98    2.60
  -5  -5  -6   72.73    2.68
  -5  -5  -6   79.54    2.70
  -5  -5  -7  212.01    6.06
  -5  -5  -8   94.09    2.96
  -5  -5  -8  100.50    3.09
  -5  -5  -9   74.82    2.29
  -5  -5  -9   79.92    2.38
   5  -6  -7  144.01    4.24
  -5  -6   7  142.80    4.02
   5  -6  -6    0.57    0.42
  -5  -6   6    0.26    0.35
   5  -6  -6    0.09    0.71
  -5  -6   5   30.93    1.35
   5  -6  -5   32.15    1.80
   5  -6  -4   29.72    1.45
  -5  -6   4   32.50    1.42
   5  -6  -4   32.57    1.88
   5  -6  -3  211.70    6.19
  -5  -6   3  209.68    6.13
   5  -6  -2    0.16    0.42
   5  -6  -2    0.72    0.47
   5  -6  -2    1.20    0.96
   5  -6  -1  162.68    5.07
   5  -6  -1  173.97    5.18
  -5  -6   1  171.75    5.17
  -5  -6   1  181.14    5.11
   5  -6  -1  178.24    5.71
  -5  -6   0    3.06    0.59
  -5  -6   0    3.25    0.65
  -5  -6   0    2.61    0.46
   5  -6   0    4.20    0.98
  -5  -6  -1   48.99    1.90
  -5  -6  -1   50.69    1.93
  -5  -6  -1   46.98    1.85
   5  -6   1   49.67    2.30
  -5  -6  -2   12.21    0.91
  -5  -6  -2    9.49    0.76
  -5  -6  -2   12.80    0.87
   5  -6   2   12.43    1.17
  -5  -6  -3  618.05   16.16
  -5  -6  -3  622.73   16.25
  -5  -6  -4    8.02    0.74
  -5  -6  -4    8.71    0.75
   5  -6   4    6.47    0.76
  -5  -6  -4    8.91    0.75
  -5  -6  -5   47.66    1.79
  -5  -6  -5   51.57    1.92
  -5  -6  -5   51.95    1.90
  -5   6  -6   10.07    0.78
  -5  -6  -6   12.37    0.79
  -5  -6  -6   12.20    0.77
  -5   6  -7  117.87    3.37
  -5   6  -7  114.53    3.34
  -5  -6  -8   28.36    1.00
  -5  -7   6    0.28    0.20
  -5  -7   5    7.10    0.50
   5  -7  -5    7.36    0.77
   5  -7  -4  133.84    4.03
  -5  -7   4  140.76    3.97
   5  -7  -3    1.96    0.41
  -5  -7   3    3.12    0.45
   5  -7  -3    3.31    0.81
   5  -7  -2    2.25    0.42
   5  -7  -2    3.05    0.82
   5  -7  -1   17.05    0.91
   5  -7  -1   19.79    1.28
  -5  -7   1   19.14    0.95
   5  -7   0  109.93    3.63
  -5  -7   0  118.85    3.30
   5  -7   1   37.49    1.38
  -5  -7  -1   39.97    1.38
   5  -7   1   40.48    1.74
  -5  -7  -2    1.98    0.40
  -5  -7  -2    1.15    0.33
   5  -7   2    1.51    0.56
  -5  -7  -3    1.83    0.38
  -5  -7  -3    2.45    0.38
  -5  -7  -4   27.64    1.10
  -5  -7  -4   28.46    1.11
  -5  -7  -5  161.64    4.24
  -5  -7  -5  152.57    4.21
   6   0 -12   14.68    0.76
   6   0 -12   18.30    1.06
   6   0 -11    0.11    0.56
   6   0 -11    0.34    0.51
   6   0 -11    0.27    0.88
   6   0 -10  249.15    7.10
   6   0 -10  257.27    7.14
   6   0 -10  254.73    7.19
   6   0 -10  246.76    7.61
   6   0  -9    0.36    0.62
   6   0  -9    1.06    0.62
   6   0  -9   -0.18    0.62
   6   0  -9   -0.62    1.19
   6   0  -8   11.13    1.49
   6   0  -8   13.79    0.96
   6   0  -8   13.29    0.99
   6   0  -8   13.56    1.02
   6   0  -7    1.06    1.13
   6   0  -7   -0.30    0.57
   6   0  -7    0.12    0.55
   6   0  -7    0.70    0.62
   6   0  -6 1135.93   29.20
   6   0  -6 1113.17   29.34
   6   0  -6 1065.20   30.00
   6   0  -5    1.01    0.48
   6   0  -5    0.15    0.57
  -6   0   4    0.66    0.89
   6   0  -4    0.74    1.09
   6   0  -4    0.47    0.39
   6   0  -4    1.10    0.52
  -6   0   3   -0.30    1.05
   6   0  -3   -0.46    0.50
  -6   0   2 1155.38   33.10
  -6   0   1    1.27    1.20
  -6   0   0  752.77   23.39
  -6   0   0  842.02   24.09
  -6   0  -1    0.33    1.52
  -6   0  -2  754.58   23.73
  -6   0  -2  769.04   23.37
  -6   0  -3    0.18    1.07
  -6   0  -3   -0.66    1.82
  -6   0  -3    0.34    0.51
  -6   0  -3   -0.07    0.49
  -6   0  -3    0.28    0.38
  -6   0  -4 1245.29   33.38
  -6   0  -4 1254.87   33.41
  -6   0  -4 1141.84   36.22
  -6   0  -4 1294.98   38.39
  -6   0  -4 1372.02   33.54
  -6   0  -5    0.17    0.89
  -6   0  -5   -0.15    0.62
  -6   0  -5    1.43    2.05
  -6   0  -5    0.79    1.24
  -6   0  -5    0.12    0.43
  -6   0  -5   -0.06    0.55
  -6   0  -5   -0.22    0.48
  -6   0  -6  746.64   20.35
  -6   0  -6  784.17   20.24
  -6   0  -6  749.18   20.35
  -6   0  -6  752.15   20.47
  -6   0  -6  721.49   23.20
  -6   0  -6  767.38   26.04
  -6   0  -6  803.44   20.57
  -6   0  -7    0.26    0.66
  -6   0  -7    0.18    1.25
  -6   0  -7    0.33    2.13
  -6   0  -7    0.83    0.53
  -6   0  -7    0.54    0.63
  -6   0  -7    0.18    0.62
  -6   0  -7    0.39    0.56
  -6   0  -8    3.38    0.77
  -6   0  -8    2.98    1.42
  -6   0  -8    3.49    0.62
  -6   0  -8    4.80    0.76
  -6   0  -8    3.67    0.74
  -6   0  -8    3.93    0.72
  -6   0  -9    0.37    0.67
  -6   0  -9    0.62    0.52
  -6   0  -9    0.72    0.61
  -6   0  -9   -0.12    0.57
  -6   0 -10  355.99    9.61
  -6   0 -10  355.67    9.64
  -6   0 -10  355.54    9.59
  -6   0 -10  344.88    9.85
  -6   0 -11    0.15    0.36
   6  -1 -12    3.55    0.44
   6   1 -12    3.14    0.49
   6   1 -12    5.52    0.70
   6  -1 -12    5.55    0.72
   6   1 -11  116.61    3.27
   6   1 -11  110.01    3.23
   6   1 -11  109.15    3.56
   6  -1 -11  106.30    3.56
   6  -1 -10   18.61    1.10
   6   1 -10   21.54    1.18
   6   1 -10   22.23    1.15
   6   1 -10   22.14    1.15
   6  -1 -10   21.16    1.15
   6   1 -10   21.79    1.57
   6  -1 -10   20.20    1.55
   6  -1  -9  290.77    8.69
   6   1  -9  332.96    8.84
   6  -1  -9  333.65    8.85
   6   1  -9  307.91    8.77
   6   1  -9  324.74    8.89
   6  -1  -9  315.09    8.88
   6   1  -9  311.80    9.32
   6  -1  -9  316.93    9.37
   6   1  -8  122.63    6.20
   6  -1  -8  111.16    6.05
   6  -1  -8  115.55    3.73
   6   1  -8  125.35    3.85
   6  -1  -8  127.05    3.88
   6   1  -8  120.96    3.81
   6  -1  -8  122.54    3.92
   6   1  -8  125.97    3.92
   6   1  -8  121.79    4.42
   6  -1  -8  116.86    4.41
   6   1  -7    1.75    1.14
   6  -1  -7    0.76    1.16
   6   1  -7    0.18    1.10
   6   1  -7    1.50    0.61
   6  -1  -7    1.81    0.63
   6   1  -7    1.27    0.56
   6  -1  -7    0.73    1.07
   6  -1  -7    2.02    0.64
   6   1  -7    2.01    0.67
   6   1  -6   24.54    1.23
   6  -1  -6   28.07    1.30
   6   1  -6   24.40    1.20
   6  -1  -6   28.09    1.37
   6   1  -6   28.11    1.35
   6   1  -6   27.05    2.72
   6  -1  -6   25.86    2.68
   6   1  -6   23.67    1.84
   6  -1  -6   26.75    1.90
   6  -1  -5  147.43    4.45
   6  -1  -5  150.24    4.22
   6   1  -5  129.57    4.09
   6  -1  -5  139.20    4.30
   6   1  -5  139.85    4.29
   6   1  -5  151.93    6.55
   6  -1  -5  154.47    6.67
   6  -1  -4  357.44    9.72
   6  -1  -4  343.52    9.62
   6   1  -4  348.66    9.62
   6   1  -4  363.16   12.07
   6  -1  -4  357.02   12.14
  -6   1   4  333.73   11.96
   6  -1  -3    2.11    0.48
  -6   1   3    2.79    1.14
  -6  -1   3    1.94    1.10
   6  -1  -3    2.53    0.52
   6   1  -3    2.66    0.53
   6  -1  -2    8.58    0.67
  -6   1   2   10.28    1.67
  -6  -1   2    9.05    1.55
   6  -1  -2    8.30    0.71
   6   1  -2    8.94    0.71
   6  -1  -1    0.81    0.35
  -6   1   1    1.28    1.10
  -6  -1   1    0.15    1.01
   6  -1   0   33.97    1.29
  -6   1   0   35.07    2.98
  -6  -1   0   38.36    3.01
  -6   1   0   38.77    3.08
  -6  -1   0   33.00    2.93
  -6   1  -1  358.69   12.89
  -6  -1  -1  369.94   12.93
  -6   1  -2    3.26    1.70
  -6  -1  -2    3.13    1.85
  -6   1  -2    3.50    1.30
  -6  -1  -2    3.81    1.32
  -6  -1  -2    3.24    0.52
  -6   1  -2    4.06    0.57
  -6  -1  -2    3.55    0.58
  -6  -1  -2    4.08    0.57
  -6  -1  -2    3.05    0.52
  -6   1  -3  136.61    6.62
  -6   1  -3  133.37    4.06
  -6  -1  -3  129.42    4.06
  -6  -1  -3  131.10    4.01
  -6   1  -3  135.02    4.03
  -6  -1  -3  138.39    4.13
  -6   1  -3  144.77    7.29
  -6  -1  -3  134.93    4.18
  -6  -1  -3  146.48    7.39
  -6  -1  -3  124.70    6.33
  -6  -1  -3  143.00    4.28
  -6   1  -3  152.48    4.27
  -6  -1  -3  139.49    4.12
  -6   1  -4  457.47   12.58
  -6  -1  -4  443.92   15.07
  -6   1  -4  473.66   15.13
  -6  -1  -4  476.18   12.56
  -6  -1  -4  474.37   12.73
  -6   1  -4  457.25   12.53
  -6  -1  -4  469.79   12.66
  -6  -1  -4  442.15   12.57
  -6   1  -4  453.64   15.73
  -6   1  -4  488.70   17.26
  -6  -1  -4  488.25   17.33
  -6   1  -4  491.99   12.81
  -6  -1  -4  470.52   12.67
  -6  -1  -5  451.56   12.75
  -6   1  -5  462.42   12.74
  -6  -1  -5  448.48   15.32
  -6   1  -5  467.23   15.38
  -6  -1  -5  482.28   12.72
  -6   1  -5  459.39   12.68
  -6  -1  -5  460.31   12.79
  -6   1  -5  426.17   15.62
  -6   1  -5  484.29   17.72
  -6  -1  -5  491.28   17.90
  -6   1  -5  496.85   13.03
  -6  -1  -5  501.62   12.92
  -6   1  -6   44.32    1.86
  -6  -1  -6   41.46    1.84
  -6   1  -6   40.73    1.68
  -6  -1  -6   40.50    3.39
  -6  -1  -6   45.74    1.83
  -6   1  -6   44.78    1.78
  -6  -1  -6   43.78    1.88
  -6  -1  -6   43.42    1.90
  -6   1  -6   44.61    1.91
  -6   1  -6   43.44    3.44
  -6   1  -6   50.85    2.11
  -6   1  -6   46.15    4.74
  -6  -1  -6   49.87    1.99
  -6  -1  -6   43.33    4.61
  -6   1  -7   41.87    4.58
  -6  -1  -7   41.77    4.63
  -6   1  -7   43.60    1.81
  -6  -1  -7   42.56    1.82
  -6  -1  -7   36.09    3.23
  -6   1  -7   39.39    3.26
  -6   1  -7   40.76    1.63
  -6  -1  -7   43.40    1.79
  -6   1  -7   44.54    1.76
  -6  -1  -7   42.22    1.85
  -6  -1  -7   41.43    1.85
  -6   1  -7   42.96    1.86
  -6   1  -7   44.17    2.02
  -6  -1  -7   42.85    1.90
  -6   1  -8  224.78    6.44
  -6  -1  -8  214.35    6.43
  -6  -1  -8  231.23    6.48
  -6  -1  -8  220.95    6.52
  -6   1  -8  216.46    6.49
  -6   1  -8  221.72    6.38
  -6  -1  -8  222.54    6.52
  -6   1  -8  231.08    6.81
  -6  -1  -8  234.14    6.71
  -6   1  -9  138.18    4.22
  -6  -1  -9  140.33    4.24
  -6  -1  -9  144.40    4.27
  -6  -1  -9  140.09    4.29
  -6   1  -9  143.08    4.28
  -6   1  -9  138.56    4.16
  -6  -1  -9  141.02    4.29
  -6   1 -10   49.93    1.77
  -6  -1 -10   50.17    1.78
  -6  -1 -10   52.67    1.81
  -6  -1 -10   49.72    1.79
  -6   1 -10   47.31    1.76
  -6   1 -10   46.51    1.70
  -6  -1 -10   51.83    1.82
  -6  -1 -10   50.31    1.99
  -6  -1 -11  113.81    3.29
  -6   1 -11  117.37    3.30
  -6  -1 -11  119.55    3.33
  -6  -1 -11  107.13    3.43
   6   2 -12   37.40    1.25
   6   2 -11    9.27    0.73
   6   2 -11    8.63    0.64
   6  -2 -11    8.58    0.89
   6   2 -10  124.49    3.69
   6   2 -10  128.71    3.70
   6  -2 -10  123.32    3.71
   6   2 -10  131.77    4.06
   6  -2 -10  121.96    4.04
   6   2  -9    3.76    0.74
   6   2  -9    3.71    0.62
   6   2  -9    3.06    0.62
   6  -2  -9    2.72    0.62
   6   2  -9    2.66    1.02
   6  -2  -9    2.96    1.03
   6   2  -8   14.72    1.03
   6   2  -8   12.25    0.88
   6   2  -8   10.01    1.71
   6   2  -8   13.65    0.96
   6  -2  -8   13.38    0.97
   6  -2  -8   10.53    1.74
   6   2  -8   14.40    1.38
   6  -2  -8   12.16    1.38
   6   2  -7   12.97    1.91
   6   2  -7   15.54    1.04
   6  -2  -7   12.41    1.89
   6   2  -7   13.60    0.89
   6  -2  -7   13.60    0.98
   6   2  -7   13.68    0.97
   6   2  -7   11.55    1.39
   6  -2  -7   11.74    1.47
   6   2  -6  100.88    3.27
   6  -2  -6  112.75    3.48
   6   2  -6  111.46    3.45
   6   2  -6  110.67    5.62
   6  -2  -6  117.84    5.77
   6   2  -6  106.36    3.96
   6  -2  -6  103.60    4.03
   6   2  -5    6.47    1.19
   6  -2  -5    7.46    0.79
   6   2  -5    8.36    0.74
  -6  -2   5    7.92    0.64
   6  -2  -5    7.63    0.75
   6   2  -5    6.50    1.49
   6  -2  -5    6.58    1.46
  -6   2   4  130.49    6.25
   6  -2  -4  144.94    4.26
   6  -2  -4  133.09    4.09
   6   2  -4  134.82    4.07
   6   2  -4  137.44    6.11
   6  -2  -4  133.46    6.05
   6  -2  -4  127.67    4.26
  -6  -2   4  133.49    4.03
   6  -2  -3  112.20    3.46
  -6  -2   3  104.14    3.33
   6  -2  -3  107.85    3.36
   6   2  -3  109.65    3.34
   6  -2  -3  106.00    3.57
  -6   2   3  110.08    5.54
   6  -2  -2  350.78    9.60
  -6   2   2  346.27   12.29
  -6  -2   2  337.07    9.57
   6  -2  -2  357.47    9.58
   6   2  -2  357.69    9.55
   6  -2  -2  347.78    9.83
   6  -2  -1   61.55    2.12
  -6   2   1   65.77    4.14
  -6  -2   1   63.60    2.19
   6  -2   0   56.57    1.92
  -6   2   0   66.82    4.13
  -6   2   0   62.07    4.03
  -6  -2   0   57.44    4.00
  -6  -2   0   55.98    2.04
  -6  -2  -1  160.77    4.74
  -6  -2  -1  156.85    4.63
  -6   2  -1  164.30    7.43
  -6  -2  -1  172.26    7.63
  -6  -2  -1  159.51    4.71
  -6  -2  -2  133.84    3.98
  -6   2  -2  125.29    3.78
  -6  -2  -2  120.29    3.80
  -6  -2  -2  127.80    3.85
  -6   2  -2  123.74    6.28
  -6  -2  -2  133.58    3.92
  -6   2  -2  137.32    6.81
  -6  -2  -2  113.25    6.43
  -6  -2  -2  126.40    3.96
  -6   2  -2  136.69    4.07
  -6  -2  -2  127.74    3.86
  -6   2  -3   85.78    5.16
  -6   2  -3   90.31    2.87
  -6  -2  -3   88.38    2.90
  -6  -2  -3   91.19    2.94
  -6  -2  -3   87.10    2.98
  -6  -2  -3   90.30    3.05
  -6   2  -3   91.19    5.73
  -6  -2  -3   88.82    5.79
  -6  -2  -3   92.28    3.01
  -6   2  -3   93.94    3.14
  -6  -2  -3   90.87    2.95
  -6   2  -4   21.70    2.58
  -6  -2  -4   17.75    2.15
  -6   2  -4   22.68    2.29
  -6  -2  -4   25.37    1.25
  -6  -2  -4   26.17    3.40
  -6  -2  -4   23.07    1.24
  -6  -2  -4   25.66    1.34
  -6  -2  -4   25.04    1.32
  -6  -2  -4   25.84    1.27
  -6   2  -4   30.00    3.44
  -6   2  -4   25.19    1.22
  -6   2  -4   26.87    1.42
  -6  -2  -4   23.63    1.25
  -6   2  -5   33.57    3.19
  -6   2  -5   42.48    1.69
  -6  -2  -5   41.48    1.71
  -6  -2  -5   37.38    1.69
  -6   2  -5   36.70    3.02
  -6  -2  -5   42.99    1.78
  -6  -2  -5   36.93    3.08
  -6  -2  -5   42.26    1.79
  -6  -2  -5   39.95    1.77
  -6   2  -5   38.72    1.74
  -6  -2  -5   40.21    1.83
  -6   2  -5   39.48    4.11
  -6  -2  -5   41.75    4.30
  -6   2  -5   41.62    1.92
  -6  -2  -5   41.82    1.77
  -6   2  -6   68.26    2.42
  -6  -2  -6   65.92    2.43
  -6  -2  -6   65.43    4.15
  -6   2  -6   63.26    4.05
  -6  -2  -6   75.58    2.57
  -6   2  -6   69.08    2.34
  -6  -2  -6   71.91    2.58
  -6  -2  -6   67.73    2.53
  -6   2  -6   68.32    2.53
  -6   2  -6   72.61    2.80
  -6  -2  -6   73.58    2.64
  -6   2  -6   68.73    5.49
  -6  -2  -6   71.28    5.67
  -6   2  -7   26.94    1.30
  -6  -2  -7   24.81    1.30
  -6  -2  -7   23.75    2.51
  -6   2  -7   22.24    2.34
  -6   2  -7   25.10    1.28
  -6  -2  -7   25.02    1.35
  -6   2  -7   27.41    3.67
  -6  -2  -7   23.01    3.45
  -6   2  -7   24.74    1.13
  -6  -2  -7   23.11    1.28
  -6   2  -7   23.17    1.27
  -6  -2  -7   23.65    1.38
  -6   2  -7   26.04    1.53
  -6  -2  -7   25.04    1.39
  -6   2  -8   48.62    1.85
  -6  -2  -8   51.08    1.90
  -6   2  -8   49.35    1.85
  -6  -2  -8   51.33    2.00
  -6   2  -8   46.73    1.73
  -6  -2  -8   48.07    1.89
  -6   2  -8   49.67    1.89
  -6  -2  -8   50.45    2.00
  -6  -2  -8   50.28    2.07
  -6   2  -9   25.70    1.14
  -6  -2  -9   23.69    1.13
  -6  -2  -9   24.46    1.24
  -6  -2  -9   24.93    1.15
  -6   2  -9   24.26    1.13
  -6   2  -9   22.74    0.99
  -6  -2  -9   24.78    1.23
  -6   2 -10    2.16    0.46
  -6  -2 -10    1.94    0.51
  -6  -2 -10    2.09    0.51
  -6   2 -10    2.31    0.42
  -6  -2 -10    2.42    0.50
  -6   2 -11  183.26    4.92
  -6  -2 -11  185.04    5.13
   6   3 -11    2.35    0.47
   6   3 -11    1.85    0.32
   6   3 -10    4.30    0.65
   6   3 -10    3.20    0.48
   6  -3 -10    3.13    0.66
   6   3  -9  143.40    4.33
   6  -3  -9  138.81    4.59
   6   3  -8   22.62    1.23
   6   3  -8   17.99    0.98
   6   3  -8   20.51    1.00
   6  -3  -8   15.23    1.34
   6  -3  -7   11.13    0.97
   6   3  -7    7.75    0.69
   6  -3  -7   11.27    0.80
   6   3  -7   10.20    0.76
   6   3  -7    8.67    1.08
   6  -3  -7    8.55    1.12
   6  -3  -6   14.16    1.73
   6   3  -6   14.00    1.76
  -6  -3   6   13.00    0.84
   6  -3  -6   12.89    0.86
   6   3  -6   14.02    0.87
   6  -3  -6   13.74    1.12
   6   3  -6   12.47    1.23
   6  -3  -6   13.01    1.25
   6  -3  -5  544.57   14.03
   6  -3  -5  500.04   13.62
   6   3  -5  511.52   13.60
  -6  -3   5  518.68   13.72
   6  -3  -5  501.49   14.11
   6   3  -5  488.04   15.93
   6   3  -5  488.86   14.03
   6  -3  -5  504.29   14.10
   6  -3  -5  486.59   15.85
   6   3  -4    7.55    1.10
   6  -3  -4    5.70    1.08
   6  -3  -4    8.63    0.81
  -6   3   4    5.81    1.49
   6  -3  -4    7.73    0.67
   6   3  -4    7.61    0.64
  -6  -3   4    5.82    0.65
   6  -3  -4    6.77    0.97
   6   3  -4    8.81    1.47
   6  -3  -4    5.78    1.27
   6  -3  -3    7.26    0.72
  -6  -3   3    5.91    0.64
   6  -3  -3    9.00    0.70
   6   3  -3    9.31    0.68
  -6   3   3    7.67    1.65
   6   3  -3    9.75    1.47
   6  -3  -3    7.26    1.39
   6  -3  -3    7.35    0.96
   6  -3  -2   39.30    1.60
  -6   3   2   36.36    3.19
  -6  -3   2   37.14    1.58
   6  -3  -2   39.79    1.50
   6   3  -2   37.85    1.46
  -6  -3   2   33.41    2.86
   6  -3  -2   37.38    1.87
  -6   3   2   39.19    2.99
   6  -3  -1    5.03    0.56
  -6   3   1    7.12    1.67
  -6  -3   1    3.20    1.45
  -6  -3   1    4.26    0.59
   6  -3  -1    5.38    0.56
   6   3  -1    6.52    0.58
   6  -3  -1    6.19    0.88
   6  -3   0   74.27    2.45
  -6   3   0   81.92    4.73
  -6  -3   0   78.32    4.72
  -6   3  -1   -0.52    1.45
  -6  -3  -1    0.54    1.44
  -6  -3  -1    1.03    0.45
  -6  -3  -1    0.63    0.44
  -6  -3  -1    1.49    0.54
  -6  -3  -1    0.54    0.52
  -6  -3  -1    0.92    0.41
   6  -3   1    1.50    0.67
  -6  -3  -2   12.00    0.86
  -6  -3  -2    8.83    0.71
  -6   3  -2    9.11    2.01
  -6  -3  -2    8.64    2.03
  -6   3  -2    8.93    1.84
  -6  -3  -2   11.31    0.88
  -6  -3  -2   11.54    0.88
  -6  -3  -2   10.63    0.80
  -6  -3  -2    9.90    0.75
  -6   3  -3   24.42    2.77
  -6  -3  -3   25.29    1.24
  -6  -3  -3   18.65    2.01
  -6   3  -3   21.18    2.02
  -6   3  -3   18.83    2.72
  -6  -3  -3   19.09    2.70
  -6  -3  -3   23.87    1.28
  -6  -3  -3   20.61    1.09
  -6  -3  -3   22.97    1.24
  -6  -3  -3   24.54    1.27
  -6  -3  -3   23.43    1.19
  -6  -3  -4  288.47    8.02
  -6   3  -4  281.79    7.76
  -6  -3  -4  277.34    7.79
  -6   3  -4  259.51   10.92
  -6  -3  -4  305.20    8.07
  -6  -3  -4  248.55    9.65
  -6  -3  -4  276.47    7.97
  -6  -3  -4  275.65    7.86
  -6   3  -4  276.93    7.84
  -6   3  -4  246.25    9.49
  -6  -3  -4  300.27    8.15
  -6   3  -4  283.33   11.50
  -6  -3  -4  262.72   11.38
  -6  -3  -4  295.37    8.07
  -6   3  -5  196.52    5.56
  -6  -3  -5  186.58    5.57
  -6  -3  -5  175.68    7.43
  -6   3  -5  160.37    8.18
  -6  -3  -5  196.89    5.74
  -6  -3  -5  211.02    5.88
  -6  -3  -5  189.36    5.64
  -6   3  -5  188.02    5.62
  -6  -3  -5  196.70    5.78
  -6  -3  -5  208.61    5.97
  -6  -3  -5  211.28    5.91
  -6   3  -5  188.95    9.05
  -6   3  -6   57.64    2.04
  -6  -3  -6   53.95    2.05
  -6  -3  -6   65.23    2.34
  -6  -3  -6   56.05    2.10
  -6   3  -6   55.64    2.08
  -6  -3  -6   60.44    2.25
  -6  -3  -6   64.12    2.42
  -6  -3  -6   64.14    2.35
  -6   3  -7   12.69    0.81
  -6   3  -7   13.77    1.00
  -6  -3  -7   15.85    1.09
  -6   3  -7   10.40    0.76
  -6  -3  -7   13.33    0.96
   6  -3   7   10.61    0.89
  -6  -3  -7   12.52    0.97
  -6   3  -8  269.51    7.54
  -6   3  -8  280.29    7.75
  -6   3  -8  265.20    7.57
  -6  -3  -8  279.28    7.76
  -6  -3  -8  288.61    7.98
  -6  -3  -9   29.48    1.28
  -6  -3  -9   29.66    1.21
  -6  -3 -10    7.49    0.60
  -6  -3 -10    6.31    0.55
   6   4 -10   50.43    1.68
   6   4  -9   10.47    0.81
   6   4  -8   36.68    1.58
   6  -4  -7   32.10    1.59
  -6  -4   6  125.93    3.87
   6  -4  -6  127.43    4.33
   6  -4  -5   53.13    2.16
  -6  -4   5   49.25    1.95
   6  -4  -5   50.63    2.37
   6  -4  -4  159.67    4.83
  -6   4   4  142.81    7.06
  -6  -4   4  151.79    4.66
   6  -4  -4  148.87    5.11
   6  -4  -3    0.66    0.52
  -6   4   3    0.21    1.02
  -6  -4   3    0.51    0.48
   6  -4  -3    0.28    0.84
   6  -4  -2 1034.24   27.11
  -6  -4   2 1016.93   27.11
   6  -4  -2 1030.70   27.61
   6  -4  -1   67.90    2.39
  -6  -4   1   66.23    2.44
   6  -4   0   30.99    1.36
  -6  -4   0   30.40    1.46
  -6  -4   0   32.41    1.37
   6  -4   0   30.73    1.80
   6  -4   1   32.72    1.36
  -6  -4  -1   31.75    1.50
  -6  -4  -1   35.41    1.56
  -6  -4  -1   33.30    1.45
  -6  -4  -1   33.92    1.48
   6  -4   1   33.55    1.85
  -6  -4  -2 1001.14   24.72
  -6  -4  -2  898.54   24.53
  -6  -4  -2  950.58   24.68
  -6  -4  -2  923.20   24.68
   6  -4   2  914.01   25.06
  -6   4  -3   34.26    3.39
  -6  -4  -3   28.90    2.95
  -6  -4  -3   35.31    1.60
  -6  -4  -3   31.80    1.44
  -6  -4  -3   31.12    1.51
   6  -4   3   29.08    1.73
  -6  -4  -3   34.98    1.53
  -6  -4  -3   28.95    1.44
  -6   4  -4   30.19    3.12
  -6  -4  -4   35.43    1.66
  -6  -4  -4   32.78    1.49
  -6  -4  -4   35.44    1.54
  -6  -4  -4   33.78    1.62
   6  -4   4   30.64    1.73
  -6  -4  -4   37.05    1.62
  -6  -4  -5   18.03    1.05
  -6  -4  -5   19.11    1.19
   6  -4   5   17.91    1.24
  -6  -4  -5   20.66    1.20
  -6  -4  -6   71.27    2.37
  -6  -4  -6   73.34    2.62
  -6  -4  -6   70.09    2.54
  -6  -4  -7    0.97    0.52
  -6   4  -7    0.36    0.62
  -6   4  -8  360.26   10.02
  -6  -4  -8  385.16   10.20
  -6  -4 -10   58.51    1.78
   6   5  -9   56.67    1.79
   6   5  -8  114.09    3.40
   6  -5  -7   39.13    1.60
  -6  -5   7   34.07    1.29
  -6  -5   6   47.25    1.75
   6  -5  -5   43.91    1.82
  -6  -5   5   38.69    1.63
   6  -5  -5   37.92    2.04
   6  -5  -4  101.42    3.34
  -6  -5   4   95.88    3.20
   6  -5  -4   92.88    3.64
   6  -5  -3  207.05    5.95
  -6  -5   3  193.61    5.86
   6  -5  -3  205.82    6.42
   6  -5  -2   59.34    2.25
  -6  -5   2   62.75    2.31
   6  -5  -1  116.57    3.71
   6  -5  -1  116.72    4.28
   6  -5   0   55.04    2.07
  -6  -5   0   61.35    2.24
  -6  -5   0   51.21    4.31
   6  -5   0   57.30    2.67
   6  -5   1  163.74    4.96
  -6  -5  -1  175.93    5.17
  -6  -5  -1  164.90    8.16
  -6  -5  -1  173.68    5.09
   6  -5   1  176.77    5.62
  -6  -5  -2    0.30    0.47
  -6  -5  -2    1.01    0.46
   6  -5   2    0.05    0.73
  -6  -5  -2    0.54    0.64
  -6  -5  -3   23.18    1.18
  -6  -5  -3   26.57    1.35
  -6  -5  -3   22.61    1.22
   6  -5   3   21.58    1.42
  -6  -5  -3   21.83    1.19
  -6  -5  -4   70.65    2.49
  -6  -5  -4   68.23    2.49
   6  -5   4   61.90    2.56
  -6  -5  -4   70.40    2.47
  -6  -5  -5  101.51    3.22
  -6  -5  -5  106.17    3.30
  -6  -5  -5  105.28    3.24
  -6  -5  -6    0.63    0.46
  -6  -5  -6    1.23    0.56
  -6  -5  -6    0.87    0.46
  -6   5  -7   15.92    0.89
  -6  -5  -7   15.63    0.89
  -6  -5  -7   14.14    0.85
  -6   5  -8   38.06    1.32
  -6  -5  -8   37.44    1.34
   6   6  -8    2.39    0.29
   6   6  -7   14.20    0.74
  -6  -6   6   34.44    1.25
   6  -6  -5    8.86    0.70
  -6  -6   5    8.97    0.64
   6  -6  -5    7.92    0.95
   6  -6  -4    1.42    0.46
  -6  -6   4    0.64    0.41
   6  -6  -4    0.51    0.75
   6  -6  -3   48.19    1.85
  -6  -6   3   45.97    1.81
   6  -6  -2    0.15    0.41
  -6  -6   2    0.93    0.52
   6  -6  -1    0.67    0.37
  -6  -6   1    0.72    0.48
  -6  -6   1    0.96    0.55
   6  -6  -1    0.56    0.83
   6  -6   0    0.43    0.36
  -6  -6   0   -0.13    0.52
   6  -6   0   -0.39    0.78
  -6  -6   0    0.06    0.44
  -6  -6  -1  119.03    3.60
  -6  -6  -1  118.77    3.59
  -6  -6  -1  110.00    3.45
   6  -6   1  112.65    3.96
  -6  -6  -2    0.51    0.39
  -6  -6  -2    1.21    0.44
  -6  -6  -2    0.79    0.54
  -6  -6  -2    0.36    0.38
   6  -6   2    0.21    0.69
  -6  -6  -3   25.59    1.19
  -6  -6  -3   27.20    1.18
   6  -6   3   22.61    1.32
  -6  -6  -3   22.41    1.11
  -6  -6  -4    2.11    0.44
  -6  -6  -4    2.41    0.53
  -6  -6  -4    1.79    0.44
   6  -6   4    1.61    0.53
  -6  -6  -5   12.36    0.76
  -6  -6  -5   12.98    0.76
  -6  -6  -5   13.48    0.76
  -6  -6  -6    0.16    0.30
  -6   6  -6    0.66    0.42
  -6  -6  -6    0.57    0.36
  -6  -6  -6    0.76    0.33
  -6  -6  -7  107.55    3.04
  -6  -7   5    6.72    0.39
  -6  -7   4    0.67    0.29
   6  -7  -4    0.52    0.50
  -6  -7   3   16.51    0.78
   6  -7  -2    6.52    0.79
  -6  -7   1  100.45    2.90
   6  -7  -1   88.75    3.14
  -6  -7   0   65.32    2.06
   6  -7   0   64.10    2.34
   6  -7   1   20.44    1.06
  -6  -7  -1   15.36    0.68
   6  -7   2   11.26    0.75
  -6  -7  -2   12.35    0.58
  -6  -7  -3   19.26    0.76
  -6   7  -4    5.53    0.40
  -6  -7  -4    5.63    0.35
   7   0 -12   62.37    2.00
   7   0 -11    0.27    0.73
   7   0 -10    5.27    0.60
   7   0 -10    5.37    0.66
   7   0 -10    5.42    1.09
   7   0  -9    0.25    0.52
   7   0  -9    0.03    0.53
   7   0  -9    0.26    0.59
   7   0  -9    0.61    1.16
   7   0  -8   43.54    1.78
   7   0  -8   47.66    1.95
   7   0  -8   47.39    2.47
   7   0  -7    0.55    1.21
   7   0  -7    0.17    0.51
   7   0  -7    0.26    0.65
   7   0  -6   21.11    1.11
   7   0  -6   20.46    1.26
   7   0  -6   23.08    1.91
   7   0  -5   -0.21    0.44
   7   0  -5   -0.17    0.63
  -7   0   4    6.60    1.53
   7   0  -4   10.24    0.91
  -7   0   3   -0.88    1.12
  -7   0   3    0.11    0.40
   7   0  -3   -0.12    0.53
  -7   0   2  291.11    8.24
   7   0  -2  303.76    8.30
  -7   0   1    0.20    1.18
  -7   0   1   -0.22    0.43
  -7   0   0   91.61    3.03
  -7   0   0   82.92    5.22
  -7   0   0   87.38    5.37
  -7   0  -1   -0.21    1.69
  -7   0  -1    0.27    0.46
  -7   0  -2  135.00    4.00
  -7   0  -2  121.72    6.61
  -7   0  -2  128.19    7.17
  -7   0  -2  128.91    3.98
  -7   0  -3   -0.60    1.21
  -7   0  -3    1.05    1.99
  -7   0  -3    1.33    0.64
  -7   0  -3    0.35    0.56
  -7   0  -3    0.13    0.42
  -7   0  -4  292.19    8.01
  -7   0  -4  273.76   10.62
  -7   0  -4  286.11    8.00
  -7   0  -4  279.41    8.06
  -7   0  -5    0.20    1.08
  -7   0  -5    0.37    0.68
  -7   0  -5   -0.32    1.93
  -7   0  -5   -0.35    1.25
  -7   0  -5    0.23    0.59
  -7   0  -5   -0.19    0.50
  -7   0  -6   52.16    4.02
  -7   0  -6   60.24    2.33
  -7   0  -6   62.58    2.32
  -7   0  -6   59.35    2.40
  -7   0  -6   64.15    2.45
  -7   0  -6   71.06    5.93
  -7   0  -7    0.80    0.70
  -7   0  -7    0.59    0.45
  -7   0  -7    0.73    0.63
  -7   0  -7    0.36    0.65
  -7   0  -7    0.47    0.57
  -7   0  -8  552.07   14.59
  -7   0  -8  513.75   14.37
  -7   0  -8  554.72   14.65
  -7   0  -8  552.18   14.57
  -7   0  -8  557.47   14.89
  -7   0  -9    0.38    0.55
  -7   0  -9    0.71    0.50
  -7   0  -9   -0.05    0.51
  -7   0  -9    0.11    0.47
  -7   0 -10  226.88    6.02
  -7   0 -10  217.25    6.03
  -7   0 -10  212.88    5.97
  -7   0 -11   -0.38    0.24
   7   1 -11    0.30    0.39
   7   1 -11    0.40    0.67
   7  -1 -11    0.11    0.67
   7   1 -10    0.72    0.51
   7   1 -10    0.18    0.44
   7   1 -10    0.07    0.45
   7  -1 -10    0.38    0.46
   7   1 -10    1.45    0.88
   7  -1 -10    0.78    0.93
   7   1  -9    0.24    0.56
   7   1  -9    0.76    0.50
   7   1  -9    0.58    0.54
   7  -1  -9    0.91    0.56
   7   1  -9    1.53    1.06
   7  -1  -9    0.10    1.01
   7   1  -8    2.34    0.63
   7   1  -8    1.68    0.56
   7   1  -8    1.88    0.63
   7  -1  -8    3.34    0.70
   7   1  -8    2.87    1.16
   7  -1  -8    2.62    1.20
   7   1  -7  146.84    4.24
   7   1  -7  130.35    4.18
   7  -1  -7  146.58    4.44
   7   1  -7  143.34    4.41
   7   1  -7  142.46    4.98
   7  -1  -7  142.55    5.04
   7   1  -7  136.93    6.77
   7  -1  -7  134.71    6.79
   7   1  -6   37.11    1.55
   7  -1  -6   42.23    1.81
   7   1  -6   43.64    1.79
   7   1  -6   44.46    3.59
   7  -1  -6   42.72    3.52
   7   1  -6   34.70    2.28
   7  -1  -6   42.74    2.47
   7  -1  -5   43.53    1.87
   7   1  -5   46.97    1.89
   7   1  -5   46.14    3.59
   7  -1  -5   43.78    3.55
  -7  -1   4  280.08    8.12
   7  -1  -4  296.33    8.27
   7   1  -4  303.97    8.28
   7   1  -4  303.81   11.02
   7  -1  -4  298.04   11.02
  -7   1   4  278.05   10.93
   7  -1  -3  191.78    5.62
   7   1  -3  199.30    5.63
  -7  -1   3  192.72    5.57
   7  -1  -3  184.81    5.68
  -7   1   2  210.53    9.12
  -7  -1   2  200.50    8.92
   7  -1  -2  220.26    6.32
   7   1  -2  227.92    6.34
  -7  -1   2  215.99    6.30
  -7   1   1   61.18    4.33
  -7  -1   1   64.17    2.29
  -7   1   1   59.69    4.17
  -7  -1   1   57.54    4.09
  -7  -1   1   64.17    4.35
  -7  -1   0  109.49    3.48
  -7  -1   0   99.12    5.69
  -7   1   0  107.98    5.94
  -7   1   0  110.32    6.07
  -7  -1   0   97.77    5.83
  -7  -1  -1  106.29    3.41
  -7  -1  -1   97.08    3.13
  -7   1  -1  106.70    6.23
  -7  -1  -1  118.28    6.50
  -7   1  -1  109.28    3.21
  -7  -1  -2   33.62    3.30
  -7   1  -2   35.65    1.51
  -7  -1  -2   35.57    1.53
  -7  -1  -2   36.84    1.62
  -7  -1  -2   33.75    1.40
  -7   1  -2   33.89    3.69
  -7  -1  -2   37.57    3.87
  -7   1  -2   33.53    1.43
  -7  -1  -2   35.77    1.54
  -7   1  -2   31.74    3.27
  -7  -1  -3  268.61   11.50
  -7   1  -3  290.83   11.89
  -7   1  -3  310.21    8.53
  -7  -1  -3  307.66    8.54
  -7  -1  -3  317.13    8.73
  -7  -1  -3  296.38    8.43
  -7   1  -3  304.12    8.49
  -7  -1  -3  317.24    8.62
  -7   1  -3  328.41   13.03
  -7  -1  -3  306.44   12.83
  -7   1  -3  318.24    8.72
  -7  -1  -3  296.32    8.54
  -7   1  -4   10.69    0.96
  -7  -1  -4    8.96    0.93
  -7   1  -4    7.27    1.85
  -7   1  -4   12.82    3.04
  -7  -1  -4    8.60    2.71
  -7  -1  -4    9.82    0.81
  -7  -1  -4   10.51    1.99
  -7   1  -4    8.67    1.90
  -7   1  -4   11.52    0.88
  -7  -1  -4   13.85    1.04
  -7   1  -4   10.43    0.93
  -7  -1  -4   11.27    0.86
  -7   1  -5  130.92    4.12
  -7  -1  -5  132.95    4.15
  -7  -1  -5  119.15    6.27
  -7   1  -5  126.78    6.35
  -7  -1  -5  128.53    4.01
  -7   1  -5  134.36    4.03
  -7  -1  -5  136.20    4.18
  -7  -1  -5  127.65    4.24
  -7   1  -5  129.59    4.23
  -7   1  -5  130.09    7.99
  -7  -1  -5  125.35    7.92
  -7   1  -5  141.32    4.38
  -7  -1  -5  135.07    4.21
  -7   1  -6  126.70    3.98
  -7  -1  -6  124.14    3.99
  -7  -1  -6  108.28    6.01
  -7   1  -6  106.77    5.98
  -7  -1  -6  124.14    3.90
  -7   1  -6  126.01    3.91
  -7  -1  -6  133.87    4.09
  -7  -1  -6  127.44    4.09
  -7   1  -6  126.30    4.06
  -7   1  -6  135.12    4.28
  -7  -1  -6  134.55    4.16
  -7   1  -6  113.89    7.62
  -7  -1  -6  109.05    7.60
  -7   1  -7  172.16    5.05
  -7  -1  -7  174.22    5.07
  -7  -1  -7  162.55    4.96
  -7   1  -7  171.58    4.98
  -7  -1  -7  170.18    5.12
  -7  -1  -7  165.93    5.14
  -7   1  -7  161.64    5.12
  -7   1  -7  171.01    5.33
  -7  -1  -7  172.20    5.24
  -7   1  -8   23.79    1.20
  -7  -1  -8   22.08    1.21
  -7  -1  -8   23.34    1.14
  -7  -1  -8   22.36    1.22
  -7   1  -8   22.71    1.21
  -7   1  -8   22.71    1.12
  -7  -1  -8   21.43    1.22
  -7   1  -8   21.07    1.33
  -7  -1  -8   22.50    1.29
  -7   1  -9  117.41    3.32
  -7  -1  -9  111.45    3.31
  -7  -1  -9   98.81    3.21
  -7  -1  -9  110.67    3.34
  -7   1  -9  107.94    3.33
  -7   1  -9  107.60    3.20
  -7  -1  -9  109.36    3.34
  -7   1  -9  102.08    3.51
  -7  -1  -9  113.00    3.56
  -7   1 -10  220.18    5.90
  -7  -1 -10  219.86    5.91
  -7  -1 -10  213.51    5.93
  -7   1 -10  214.60    5.92
  -7  -1 -10  212.60    5.93
   7   2 -11  110.34    3.20
   7  -2 -11  119.75    3.36
   7   2 -10    8.31    0.68
   7   2 -10    7.08    0.56
   7   2 -10    8.67    0.62
   7  -2 -10    9.48    0.99
   7   2  -9  247.38    6.54
   7   2  -9  243.56    6.55
   7  -2  -9  231.20    6.54
   7   2  -9  246.54    6.90
   7  -2  -9  231.02    6.89
   7   2  -8   56.49    2.00
   7   2  -8   54.72    1.99
   7  -2  -8   51.48    1.98
   7   2  -8   54.29    2.38
   7  -2  -8   56.19    2.46
   7   2  -7  246.07    9.81
   7  -2  -7  243.65    9.79
   7   2  -7  272.15    7.31
   7   2  -7  235.84    7.12
   7  -2  -7  262.80    7.38
   7   2  -7  272.94    7.37
   7   2  -7  265.77    7.85
   7  -2  -7  266.37    7.89
   7   2  -6    0.11    1.03
   7  -2  -6    0.50    1.11
   7   2  -6   -0.18    1.08
   7  -2  -6    0.71    1.19
   7   2  -6    0.19    0.54
   7  -2  -6    0.53    0.60
   7   2  -6   -0.09    0.53
   7  -2  -5  227.70    6.52
  -7  -2   5  213.30    6.21
   7  -2  -5  224.40    6.34
   7   2  -5  218.78    6.29
   7   2  -5  205.23    8.75
   7  -2  -5  218.51    8.91
   7   2  -5  198.33    6.88
   7  -2  -4   87.04    2.99
   7  -2  -4   87.29    2.89
   7   2  -4   87.95    2.88
   7   2  -4   80.67    4.76
   7  -2  -4   78.26    4.72
   7  -2  -4   80.63    3.02
  -7  -2   4   81.90    2.80
  -7   2   4   79.26    4.90
   7  -2  -3  217.36    6.29
  -7   2   3  190.86    8.81
  -7  -2   3  211.36    6.19
   7  -2  -3  214.10    6.20
   7  -2  -3  210.55    8.55
   7   2  -3  223.05    6.20
   7  -2  -3  210.10    6.43
   7  -2  -2    1.92    0.49
  -7   2   2    2.49    1.38
  -7  -2   2    2.62    0.54
   7  -2  -2    2.96    0.60
   7   2  -2    2.85    0.57
   7  -2  -2    2.73    0.74
   7  -2  -1  258.46    7.33
  -7   2   1  251.51   10.50
  -7  -2   1  251.77    7.41
   7  -2  -1  270.99    7.39
   7   2  -1  268.72    7.35
  -7   2   1  255.79   10.27
  -7  -2   1  239.85   10.13
  -7   2   0   35.71    3.43
  -7   2   0   43.76    3.74
  -7  -2   0   41.04    3.68
  -7  -2   0   41.66    1.73
  -7  -2  -1    1.10    1.74
  -7   2  -1    0.76    0.52
  -7  -2  -1    0.76    0.58
  -7  -2  -1    1.05    0.48
  -7   2  -1    0.64    1.59
  -7  -2  -2    4.48    0.53
  -7   2  -2    3.12    1.53
  -7   2  -2    3.24    1.80
  -7  -2  -2    3.57    1.99
  -7   2  -2    4.48    0.66
  -7  -2  -2    2.83    0.63
  -7  -2  -2    3.01    0.61
  -7  -2  -2    3.04    0.60
  -7  -2  -2    4.54    0.72
  -7  -2  -2    3.70    0.60
  -7   2  -3  832.54   27.87
  -7   2  -3  925.80   24.09
  -7  -2  -3  895.92   24.11
  -7  -2  -3  923.14   24.13
  -7  -2  -3  927.97   24.23
  -7  -2  -3  938.82   24.30
  -7   2  -3  883.47   28.83
  -7  -2  -3  849.68   28.90
  -7   2  -3  927.61   24.36
  -7  -2  -3  891.72   24.13
  -7  -2  -4   26.49    1.36
  -7  -2  -4   25.31    1.31
  -7   2  -4   20.85    2.69
  -7  -2  -4   19.34    2.35
  -7   2  -4   22.72    2.46
  -7   2  -4   21.14    3.29
  -7  -2  -4   21.27    3.35
  -7  -2  -4   23.34    1.26
  -7   2  -4   23.61    1.25
  -7   2  -4   25.33    1.44
  -7  -2  -4   25.24    1.28
  -7   2  -5  175.27    5.12
  -7  -2  -5  173.59    5.14
  -7   2  -5  145.82    7.71
  -7   2  -5  157.04    7.20
  -7  -2  -5  176.52    5.17
  -7  -2  -5  160.10    7.32
  -7  -2  -5  168.11    5.22
  -7   2  -5  165.67    5.20
  -7   2  -5  181.47    5.46
  -7   2  -5  154.28    8.73
  -7  -2  -5  161.65    9.11
  -7  -2  -5  183.09    5.29
  -7   2  -6   24.53    1.25
  -7  -2  -6   25.47    1.28
  -7   2  -6   20.25    2.30
  -7   2  -6   22.49    1.18
  -7  -2  -6   17.24    2.18
  -7  -2  -6   25.99    1.30
  -7   2  -6   23.15    3.40
  -7  -2  -6   19.83    3.31
  -7  -2  -6   22.86    1.27
  -7   2  -6   23.65    1.27
  -7   2  -6   23.48    1.42
  -7  -2  -6   25.69    1.34
  -7   2  -7  512.96   13.63
  -7  -2  -7  509.08   13.66
  -7  -2  -7  529.65   13.76
  -7  -2  -7  494.09   13.72
  -7   2  -7  486.99   13.69
  -7  -2  -7  516.89   13.89
  -7   2  -8    0.61    0.51
  -7  -2  -8    0.46    0.53
  -7  -2  -8    0.19    0.50
  -7  -2  -8    0.25    0.45
  -7   2  -8    0.59    0.45
  -7  -2  -8    0.85    0.52
  -7   2  -9    1.24    0.44
  -7  -2  -9    1.54    0.48
  -7   2  -9    1.36    0.40
  -7  -2  -9    1.64    0.49
  -7  -2 -10    3.22    0.39
  -7   2 -10    3.04    0.33
   7   3 -10   11.10    0.67
   7   3  -9   19.70    0.99
   7  -3  -9   17.25    1.06
   7   3  -8   34.93    1.44
   7   3  -8   33.70    1.28
   7   3  -7    1.26    0.58
   7   3  -7    0.74    0.45
   7  -3  -7    1.07    0.87
   7  -3  -6  153.24    4.60
  -7  -3   6  140.91    4.19
   7  -3  -6  137.46    4.19
   7   3  -6  140.60    4.17
   7   3  -6  139.03    4.57
   7  -3  -6  132.15    4.60
   7  -3  -5   30.21    1.55
  -7  -3   5   27.78    1.33
   7  -3  -5   27.78    1.29
   7   3  -5   30.55    1.30
   7  -3  -5   28.24    1.64
   7   3  -5   27.80    1.68
   7  -3  -5   29.98    1.79
   7  -3  -4   88.45    3.01
  -7   3   4   69.89    4.78
  -7  -3   4   83.55    2.84
   7  -3  -4   84.03    2.74
   7   3  -4   87.56    2.73
   7   3  -4   74.99    4.32
   7  -3  -4   73.20    4.32
   7  -3  -4   82.91    3.18
   7   3  -4   81.78    3.20
   7  -3  -4   77.07    3.26
   7  -3  -3  663.07   17.10
  -7   3   3  614.26   20.57
  -7  -3   3  628.08   17.00
  -7   3   3  612.81   19.55
   7  -3  -3  643.44   16.85
   7   3  -3  627.15   16.80
   7   3  -3  577.82   19.07
   7  -3  -3  590.81   19.07
   7  -3  -3  638.31   17.38
   7  -3  -2  329.15    9.22
  -7   3   2  330.10   12.65
  -7  -3   2  328.76    9.24
   7   3  -2  305.61   11.16
   7  -3  -2  335.47    9.09
   7   3  -2  334.97    9.05
   7  -3  -2  292.06   11.04
  -7   3   2  346.63   12.13
  -7  -3   2  305.56   11.84
   7  -3  -2  340.40    9.60
   7  -3  -1  356.53   10.04
  -7   3   1  333.02   13.35
  -7  -3   1  363.57   10.15
   7  -3  -1  364.18    9.96
   7   3  -1  374.50    9.94
  -7   3   1  371.75   13.10
  -7  -3   1  334.08   12.95
   7  -3  -1  381.93   10.55
   7  -3   0  305.73    8.77
  -7   3   0  297.57   12.23
  -7  -3   0  311.38    8.73
   7  -3   0  326.30    8.80
   7   3   0  335.54    8.77
  -7   3   0  322.39   12.03
  -7  -3   0  308.02   12.00
   7  -3   0  329.22    9.36
  -7  -3  -1  133.62    4.17
  -7  -3  -1  124.95    3.88
  -7  -3  -1  139.38    4.08
  -7  -3  -1  131.47    4.05
  -7   3  -1  125.08    6.71
  -7  -3  -1  116.89    6.65
  -7  -3  -1  129.43    4.05
  -7   3  -2   44.13    3.91
  -7  -3  -2   41.21    1.81
  -7  -3  -2   39.39    1.65
  -7  -3  -2   45.76    1.82
  -7  -3  -2   44.94    1.83
  -7   3  -2   39.51    3.70
  -7   3  -2   41.77    1.63
   7  -3   2   44.66    2.13
  -7  -3  -2   38.90    1.66
  -7   3  -3  194.57    9.42
  -7   3  -3  212.86    6.13
  -7  -3  -3  230.03    6.45
  -7  -3  -3  233.54    6.38
  -7  -3  -3  211.36    6.17
  -7  -3  -3  228.02    6.40
  -7  -3  -3  225.79    6.46
  -7   3  -3  193.80    9.39
  -7  -3  -3  218.27    6.31
  -7   3  -4   84.48    2.76
  -7  -3  -4   86.70    2.82
  -7   3  -4   74.80    5.21
  -7  -3  -4   73.27    4.35
  -7  -3  -4   85.88    3.00
  -7  -3  -4   91.60    3.00
  -7  -3  -4   87.93    2.99
  -7  -3  -4   82.19    2.85
  -7   3  -4   81.99    2.83
  -7  -3  -4   94.11    3.11
  -7   3  -4   79.85    5.53
  -7  -3  -4   89.39    2.96
  -7  -3  -5    3.90    0.64
  -7   3  -5    3.73    0.58
  -7  -3  -5    3.17    0.61
  -7  -3  -5    4.79    0.75
  -7  -3  -5    3.97    0.74
  -7  -3  -5    2.68    0.57
  -7   3  -5    3.05    0.59
  -7  -3  -5    3.43    0.67
   7  -3   5    3.84    0.81
  -7   3  -6   30.56    1.28
  -7  -3  -6   34.77    1.55
  -7   3  -6   28.68    1.29
  -7  -3  -6   31.69    1.47
   7  -3   6   31.69    1.59
  -7  -3  -6   33.70    1.53
  -7   3  -7    0.65    0.43
  -7  -3  -7    0.59    0.59
  -7  -3  -7    0.44    0.55
  -7   3  -7    0.72    0.40
   7  -3   7    1.72    0.55
  -7  -3  -7    0.87    0.52
  -7   3  -8    4.35    0.45
  -7  -3  -8    5.57    0.64
  -7   3  -8    4.24    0.42
  -7  -3  -8    5.43    0.62
  -7  -3  -8    6.34    0.64
  -7  -3  -9   91.82    2.68
  -7  -3  -9   85.19    2.60
  -7  -3  -9   86.63    2.74
   7   4  -9    5.09    0.53
   7   4  -8   15.76    0.89
   7   4  -7   15.17    0.95
   7  -4  -6   76.14    2.67
  -7  -4   6   67.78    2.35
   7  -4  -5    1.51    0.59
  -7  -4   5    1.34    0.47
   7  -4  -5    0.72    0.76
   7  -4  -4  129.56    4.16
  -7  -4   4  126.91    4.03
   7  -4  -4  133.35    4.50
   7  -4  -3    3.20    0.61
  -7   4   3    1.95    1.17
  -7  -4   3    2.37    0.58
   7  -4  -3    2.87    0.91
   7  -4  -2  116.14    3.66
  -7  -4   2  112.25    3.68
   7  -4  -2  114.01    4.11
   7  -4  -1   17.11    1.00
  -7   4   1   14.07    2.33
  -7  -4   1   16.46    1.07
   7  -4  -1   16.55    1.40
   7  -4   0   30.30    1.33
  -7   4   0   31.34    3.32
  -7  -4   0   32.20    1.50
  -7  -4   0   29.97    1.39
  -7  -4  -1  112.13    3.52
  -7  -4  -1  113.23    3.47
  -7  -4  -1  101.91    3.34
  -7  -4  -1  105.66    3.35
   7  -4   1  104.38    3.82
  -7  -4  -1   96.78    3.23
  -7  -4  -2    0.78    0.40
  -7   4  -2    1.63    1.25
  -7  -4  -2    0.36    0.50
  -7  -4  -2    2.13    1.30
  -7  -4  -2    1.62    0.65
  -7  -4  -2    1.06    0.61
  -7  -4  -2    1.81    0.51
   7  -4   2    1.09    0.81
  -7  -4  -3   39.03    1.71
  -7  -4  -3   38.35    1.75
  -7  -4  -3   38.82    1.63
  -7  -4  -3   40.55    1.72
   7  -4   3   37.60    1.94
  -7  -4  -3   38.30    1.62
  -7  -4  -4  297.45    8.10
  -7  -4  -4  276.93    7.91
  -7  -4  -4  287.43    8.13
   7  -4   4  288.01    8.30
  -7  -4  -4  280.96    8.00
  -7  -4  -4  277.56    8.00
  -7  -4  -5   -0.03    0.44
  -7  -4  -5   -0.44    0.62
  -7  -4  -5    0.81    0.52
  -7  -4  -5    0.07    0.49
   7  -4   5    0.83    0.61
  -7  -4  -6  296.37    7.67
  -7  -4  -6  278.11    7.64
  -7  -4  -7    0.48    0.41
  -7   4  -7    0.62    0.48
  -7  -4  -7    1.34    0.55
  -7  -4  -8   67.03    2.16
  -7  -4  -8   68.25    2.20
  -7  -4  -9   14.59    0.64
  -7  -4  -9   14.39    0.66
   7   5  -8    4.16    0.44
   7   5  -7    0.21    0.42
   7  -5  -6    2.85    0.51
  -7  -5   6    2.40    0.42
   7  -5  -5    4.00    0.59
  -7  -5   5    3.13    0.49
   7  -5  -5    4.21    0.83
   7  -5  -4   94.01    3.14
  -7  -5   4   93.01    3.04
   7  -5  -4   95.28    3.46
   7  -5  -3    5.87    0.66
  -7  -5   3    3.94    0.61
   7  -5  -3    5.25    0.99
   7  -5  -2   12.70    0.86
  -7  -5   2   10.84    0.88
   7  -5  -2   11.21    1.23
   7  -5  -1   35.71    1.50
   7  -5   0   45.74    1.76
  -7  -5   0   50.58    1.98
  -7  -5  -1  222.59    6.21
  -7  -5  -1  205.03    6.00
   7  -5   1  224.87    6.63
  -7  -5  -1  204.93    5.96
  -7  -5  -2   48.81    1.88
  -7  -5  -2   48.15    1.81
   7  -5   2   49.70    2.20
  -7  -5  -2   42.28    1.70
  -7  -5  -3   40.13    1.62
  -7  -5  -3   42.42    1.67
   7  -5   3   39.20    1.89
  -7  -5  -3   39.63    1.58
  -7  -5  -4   29.21    1.31
   7  -5   4   25.63    1.42
  -7  -5  -4   26.88    1.22
  -7  -5  -5  114.30    3.39
  -7  -5  -5  112.93    3.30
  -7  -5  -6    4.28    0.48
  -7   5  -6    4.85    0.56
  -7   5  -7    7.42    0.54
  -7  -5  -7    7.83    0.53
  -7  -6   7   45.51    1.35
   7   6  -6   21.52    0.83
  -7  -6   6   20.90    0.82
   7  -6  -5   72.48    2.27
  -7  -6   5   68.86    2.17
  -7  -6   5   67.99    2.16
   7  -6  -4    0.33    0.34
  -7  -6   4    0.16    0.35
  -7  -6   4    0.60    0.39
   7  -6  -4    0.28    0.64
   7  -6  -3    0.07    0.34
  -7  -6   3    0.25    0.37
  -7  -6   3    0.33    0.43
   7  -6  -3    0.63    0.70
   7  -6  -2   30.78    1.28
  -7  -6   2   30.58    1.33
  -7  -6   2   32.33    1.31
  -7  -6   1  153.91    4.32
   7  -6  -1  152.36    4.74
  -7  -6   0    0.15    0.40
  -7  -6   0    0.39    0.49
   7  -6   0    0.74    0.72
  -7  -6  -1    1.56    0.42
  -7  -6  -1    1.48    0.52
   7  -6   1    1.98    0.70
  -7  -6  -2    2.53    0.35
  -7  -6  -2    2.67    0.52
   7  -6   2    2.29    0.65
   7  -6   3   92.81    3.09
  -7  -6  -3   92.52    2.85
   7  -6   4   15.52    0.86
  -7  -6  -4   18.28    0.80
  -7  -6  -5    1.81    0.29
  -7  -6  -5    1.73    0.36
  -7  -7   3    0.80    0.22
   7  -7  -3    0.87    0.37
   7  -7  -2    3.34    0.52
  -7  -7   1   -0.01    0.23
   7  -7  -1    0.15    0.41
   7  -7   0   70.47    2.29
   7  -7   1   24.91    1.02
   8   0 -11   -0.15    0.52
   8   0 -10  620.46   16.63
   8   0 -10  649.30   16.93
   8   0  -9    0.49    0.51
   8   0  -9   -0.38    0.94
   8   0  -8    0.41    0.57
   8   0  -8    0.25    1.11
   8   0  -7    0.40    1.20
   8   0  -7    0.03    0.58
   8   0  -6  307.80    8.68
   8   0  -6  301.44    9.34
   8   0  -5   -0.33    0.65
  -8   0   4   -0.19    0.92
   8   0  -4    0.73    0.63
  -8   0   3   -1.01    1.23
   8   0  -3    0.07    0.60
  -8   0   2    1.18    1.53
  -8   0   2    1.40    1.06
   8   0  -2    1.57    0.68
  -8   0   1   -0.87    1.73
  -8   0   1   -0.22    1.01
  -8   0   0  198.77    9.15
  -8   0   0  215.19    9.78
  -8   0  -1    0.25    1.82
  -8   0  -1    0.56    0.56
  -8   0  -2  512.14   13.55
  -8   0  -2  508.11   13.55
  -8   0  -2  483.53   18.24
  -8   0  -3    0.22    1.15
  -8   0  -3    0.59    2.11
  -8   0  -3    0.22    0.69
  -8   0  -3    0.32    0.61
  -8   0  -3   -0.03    0.44
  -8   0  -4  369.71    9.81
  -8   0  -4  282.20   12.69
  -8   0  -4  307.86   12.39
  -8   0  -4  360.61    9.78
  -8   0  -4  348.22   14.96
  -8   0  -4  343.50    9.80
  -8   0  -5   -0.20    0.68
  -8   0  -5    0.64    2.04
  -8   0  -5   -1.38    1.28
  -8   0  -5    0.25    0.60
  -8   0  -5    0.33    0.66
  -8   0  -5    0.32    0.49
  -8   0  -6   85.21    2.86
  -8   0  -6   83.54    2.81
  -8   0  -6   82.68    2.92
  -8   0  -6   79.37    2.95
  -8   0  -7    0.45    0.65
  -8   0  -7    0.30    0.57
  -8   0  -7   -0.09    0.59
  -8   0  -7    0.26    0.54
  -8   0  -8  117.15    3.38
  -8   0  -8  111.97    3.40
  -8   0  -8  109.65    3.32
  -8   0  -9   -0.10    0.44
  -8   0  -9    0.12    0.37
  -8   0  -9    0.07    0.38
  -8   0  -9   -0.08    0.40
  -8   0 -10   73.29    2.07
  -8   0 -10   70.20    2.08
   8   1 -11    0.91    0.43
   8  -1 -11    1.26    0.46
   8   1 -10    3.68    0.45
   8  -1 -10    3.28    0.45
   8   1 -10    2.22    0.73
   8  -1 -10    3.51    0.79
   8   1  -9    1.99    0.50
   8  -1  -9    2.42    0.53
   8   1  -9    2.87    0.94
   8  -1  -9    1.08    0.93
   8   1  -8    8.52    0.78
   8  -1  -8    8.05    0.78
   8   1  -8    8.97    1.28
   8  -1  -8    9.55    1.30
   8  -1  -7  122.54    3.97
   8   1  -7  128.27    3.97
   8   1  -7  121.69    4.48
   8  -1  -7  131.15    4.59
   8  -1  -6   53.90    2.11
   8   1  -6   51.08    2.07
   8   1  -6   43.97    3.74
   8  -1  -6   46.30    3.83
   8   1  -6   52.98    2.68
   8  -1  -6   53.24    2.73
   8   1  -5    4.00    1.52
   8  -1  -5    3.46    1.33
   8  -1  -5    3.95    0.73
   8   1  -5    3.82    0.73
  -8  -1   4   44.17    1.81
  -8   1   4   36.16    3.30
   8  -1  -4   47.97    1.96
   8   1  -4   49.03    1.97
   8   1  -4   40.44    3.52
   8  -1  -4   40.26    3.56
  -8  -1   3  462.41   12.69
   8  -1  -3  476.15   12.77
   8   1  -3  479.40   12.74
   8  -1  -3  451.77   12.76
  -8   1   2   49.55    4.19
   8  -1  -2   54.95    2.11
   8   1  -2   55.89    2.10
  -8   1   2   46.32    3.95
  -8  -1   2   47.26    3.98
  -8  -1   2   47.92    2.03
   8  -1  -2   52.57    2.19
  -8  -1   1   22.20    3.01
  -8  -1   1   27.23    1.39
  -8  -1   1   26.44    2.98
  -8   1   1   24.02    3.02
   8  -1  -1   26.41    1.35
   8   1  -1   26.51    1.35
  -8   1   1   26.33    3.21
  -8  -1   0  250.28    7.03
  -8   1   0  207.25   10.01
  -8  -1   0  204.18    9.85
  -8   1   0  236.80   10.51
  -8  -1   0  256.65   10.94
  -8  -1  -1  100.72    3.43
  -8   1  -1  102.99    3.27
  -8  -1  -1  100.79    3.28
  -8   1  -1   92.77    6.35
  -8  -1  -1   98.15    6.51
  -8   1  -1   99.47    3.17
  -8  -1  -1  100.39    3.28
  -8   1  -2   67.90    2.39
  -8  -1  -2   63.74    2.37
  -8   1  -2   52.74    4.51
  -8   1  -2   64.12    2.29
  -8  -1  -2   67.30    2.42
  -8   1  -2   65.01    5.29
  -8  -1  -2   67.09    5.43
  -8   1  -3  267.67   11.94
  -8   1  -3  324.57    8.61
  -8  -1  -3  317.60    8.61
  -8  -1  -3  283.27    8.36
  -8   1  -3  316.14    8.50
  -8  -1  -3  332.54    8.69
  -8   1  -3  299.55   13.14
  -8  -1  -3  299.39   13.18
  -8   1  -3  293.97    8.62
  -8  -1  -3  292.18    8.51
  -8   1  -4  180.28    5.01
  -8  -1  -4  175.02    5.01
  -8   1  -4  133.75    7.41
  -8  -1  -4  134.84    7.09
  -8   1  -4  134.93    7.06
  -8  -1  -4  148.06    4.74
  -8   1  -4  169.48    4.88
  -8  -1  -4  179.95    5.06
  -8   1  -4  158.65    9.05
  -8  -1  -4  166.31    9.24
  -8   1  -4  157.72    5.03
  -8  -1  -4  166.78    4.98
  -8   1  -5   78.04    2.58
  -8  -1  -5   76.70    2.59
  -8  -1  -5   59.80    4.22
  -8   1  -5   58.37    4.16
  -8  -1  -5   66.21    2.36
  -8   1  -5   70.53    2.44
  -8  -1  -5   71.72    2.60
  -8  -1  -5   74.97    2.69
  -8   1  -5   71.48    2.64
  -8   1  -5   73.40    5.89
  -8  -1  -5   71.89    5.86
  -8   1  -5   67.06    2.62
  -8  -1  -5   70.54    2.58
  -8   1  -6   18.93    1.12
  -8  -1  -6   20.46    1.17
  -8  -1  -6   16.18    0.95
  -8   1  -6   17.96    1.03
  -8  -1  -6   19.23    1.18
  -8  -1  -6   18.06    1.18
  -8   1  -6   17.97    1.18
  -8   1  -6   19.70    1.23
  -8  -1  -6   18.59    1.14
  -8   1  -7   63.27    2.18
  -8  -1  -7   64.46    2.20
  -8  -1  -7   53.80    1.98
  -8   1  -7   57.63    2.04
  -8  -1  -7   67.23    2.25
  -8  -1  -7   60.35    2.21
  -8   1  -7   61.70    2.22
  -8   1  -7   61.45    2.35
  -8  -1  -7   60.83    2.28
  -8   1  -8   40.17    1.49
  -8  -1  -8   41.47    1.51
  -8  -1  -8   36.01    1.34
  -8  -1  -8   40.67    1.52
  -8   1  -8   38.23    1.50
  -8   1  -8   35.37    1.36
  -8  -1  -8   39.85    1.52
  -8  -1  -8   37.93    1.62
  -8   1  -9  159.85    4.32
  -8  -1  -9  164.52    4.33
  -8  -1  -9  156.57    4.35
  -8   1  -9  153.63    4.34
  -8   1  -9  141.17    4.18
  -8  -1  -9  165.95    4.37
  -8  -1  -9  149.75    4.49
  -8  -1 -10   41.89    1.30
  -8   1 -10   41.10    1.30
   8  -2 -10    1.24    0.54
   8   2  -9    0.94    0.40
   8  -2  -9    0.40    0.74
   8   2  -8   12.66    0.76
   8   2  -8   15.24    0.88
   8  -2  -8   13.74    0.88
   8   2  -8   14.20    1.21
   8  -2  -8   14.59    1.26
   8   2  -7    3.69    1.02
   8  -2  -7    3.65    1.09
   8   2  -7    4.44    0.62
   8  -2  -7    3.66    0.61
   8  -2  -6   85.16    2.89
   8   2  -6   83.86    2.86
   8   2  -6   88.63    3.40
   8  -2  -6   89.93    3.44
   8  -2  -5   16.46    1.08
   8   2  -5   19.44    1.11
  -8  -2   5   15.80    0.96
   8   2  -5   20.85    2.39
   8   2  -5   17.16    1.65
   8  -2  -5   15.79    1.67
   8  -2  -5   14.34    2.13
  -8  -2   4   14.66    0.96
  -8   2   4   11.48    2.05
   8  -2  -4   14.97    1.04
   8   2  -4   16.41    1.04
   8   2  -4   11.81    1.94
   8  -2  -4   13.27    2.02
   8  -2  -4   14.86    1.11
  -8   2   3   15.09    2.37
  -8  -2   3   15.76    2.40
  -8  -2   3   20.85    1.16
  -8   2   3   17.08    2.51
   8  -2  -3   20.49    1.18
   8   2  -3   18.76    1.14
   8   2  -3   18.37    2.31
   8  -2  -3   16.69    2.24
   8  -2  -3   19.46    1.34
  -8   2   2    3.46    1.64
  -8  -2   2    2.93    1.65
  -8   2   2    2.77    1.45
  -8  -2   2    2.08    0.58
   8  -2  -2    2.46    0.63
   8   2  -2    2.72    0.59
   8  -2  -2    1.76    0.70
  -8  -2   1   62.66    2.45
   8  -2  -1   69.78    2.46
   8   2  -1   68.90    2.42
  -8   2   1   70.39    4.91
  -8  -2   1   58.24    4.64
  -8   2   1   52.00    4.42
   8  -2  -1   66.49    2.70
  -8   2   0   31.03    3.36
  -8  -2   0   31.04    1.53
  -8  -2   0   28.19    1.31
  -8   2   0   32.27    3.52
  -8  -2   0   32.47    3.60
  -8   2  -1    9.71    2.42
  -8  -2  -1    8.21    2.34
  -8   2  -1   15.26    0.98
  -8  -2  -1   14.62    1.01
  -8  -2  -1   15.00    0.94
  -8   2  -2   26.48    3.12
  -8  -2  -2   30.53    1.57
  -8   2  -2   32.37    1.46
  -8  -2  -2   33.75    1.50
  -8  -2  -2   29.39    3.66
  -8  -2  -2   29.99    1.40
  -8   2  -2   36.37    3.93
  -8  -2  -3  407.77   10.76
  -8   2  -3  320.56   13.95
  -8   2  -3  386.12   10.49
  -8  -2  -3  389.12   10.54
  -8  -2  -3  323.61   12.87
  -8   2  -3  326.21   12.83
  -8  -2  -3  389.43   10.47
  -8   2  -3  376.33   15.08
  -8  -2  -3  395.87   15.45
  -8  -2  -3  375.28   10.47
  -8   2  -4    6.55    0.81
  -8  -2  -4    7.95    0.87
  -8   2  -4    5.31    1.60
  -8   2  -4    4.74    2.28
  -8  -2  -4    4.30    2.22
  -8  -2  -4    6.40    1.56
  -8   2  -4    6.80    1.60
  -8  -2  -4    6.53    0.73
  -8  -2  -4    5.98    0.67
  -8   2  -5    8.13    0.81
  -8  -2  -5    8.89    0.85
  -8  -2  -5    8.47    0.78
  -8  -2  -5    8.51    0.82
  -8   2  -5    9.76    0.85
  -8  -2  -5    9.36    0.80
  -8   2  -6    1.02    0.58
  -8  -2  -6    0.82    0.58
  -8  -2  -6    1.11    0.52
  -8  -2  -6    0.42    0.51
  -8   2  -6    0.65    0.53
  -8  -2  -6    1.26    0.50
  -8   2  -7  196.69    5.38
  -8  -2  -7  200.32    5.41
  -8  -2  -7  187.57    5.39
  -8  -2  -7  190.62    5.44
  -8   2  -7  185.75    5.41
  -8  -2  -7  179.43    5.53
  -8   2  -8   15.23    0.76
  -8  -2  -8   13.79    0.76
  -8   2  -8   14.13    0.75
   8  -2   8   13.28    0.79
  -8  -2  -8   15.28    0.88
  -8   2  -9   67.05    1.94
  -8  -2  -9   68.27    1.96
   8   3  -9    1.60    0.36
   8   3  -8   90.51    2.62
   8  -3  -8   81.31    2.76
   8   3  -7    1.27    0.48
   8  -3  -7    1.55    0.76
   8  -3  -6    0.68    0.81
   8   3  -6    0.90    0.47
   8   3  -6    0.68    0.42
   8  -3  -5    0.17    0.93
  -8  -3   5    0.32    0.42
   8   3  -5    0.38    0.44
   8  -3  -4  227.75    6.44
  -8  -3   4  220.10    6.31
   8  -3  -4  221.09    6.18
   8   3  -4  220.61    6.15
   8  -3  -4  213.34    6.61
   8   3  -4  197.43    6.58
   8  -3  -4  206.59    6.73
   8  -3  -3   12.89    0.93
  -8  -3   3   11.81    0.91
  -8   3   3   13.71    2.23
   8  -3  -3   12.29    0.85
   8   3  -3   11.00    0.80
   8  -3  -3   13.26    1.19
   8  -3  -2    9.05    0.77
  -8   3   2    8.59    1.96
  -8  -3   2    8.96    0.84
  -8   3   2    6.57    1.79
   8  -3  -2    9.24    0.76
   8   3  -2    9.17    0.73
   8  -3  -2    9.79    1.09
   8  -3  -1  108.01    3.55
  -8   3   1  108.92    6.51
  -8  -3   1  114.24    3.76
  -8   3   1  111.23    3.44
   8  -3  -1  117.03    3.56
  -8  -3   1  119.77    3.61
   8   3  -1  115.70    3.52
  -8   3   1  114.28    6.19
   8  -3  -1  117.03    4.08
  -8   3   0   40.99    3.90
  -8  -3   0   42.73    1.93
  -8   3   0   46.18    1.71
  -8  -3   0   45.65    1.75
   8  -3   0   47.71    1.78
   8   3   0   44.85    1.74
  -8  -3   0   45.78    1.81
  -8  -3   0   46.70    1.89
  -8   3   0   42.46    3.76
   8  -3   0   47.00    2.24
  -8   3  -1  293.58    8.28
  -8  -3  -1  281.67    8.31
   8  -3   1  309.30    8.39
   8   3   1  310.23    8.35
  -8  -3  -1  314.65    8.48
  -8  -3  -1  317.12    8.56
  -8   3  -1  289.56   11.85
  -8  -3  -2   12.39    0.98
  -8   3  -2   10.21    0.81
  -8   3  -2   12.85    2.29
  -8  -3  -2   13.77    0.97
  -8  -3  -2   13.60    1.04
   8  -3   2   13.20    1.24
  -8  -3  -2   10.78    0.86
  -8   3  -3   19.01    1.01
  -8  -3  -3   19.63    1.09
  -8  -3  -3   21.29    1.17
  -8  -3  -3   21.33    1.23
  -8  -3  -3   21.72    1.23
  -8  -3  -3   16.77    1.07
  -8   3  -3   16.71    1.03
   8  -3   3   22.34    1.49
  -8  -3  -3   19.51    1.04
  -8   3  -4    6.72    0.65
  -8  -3  -4    6.55    0.74
  -8  -3  -4    6.01    0.76
  -8  -3  -4    7.89    0.83
  -8   3  -4    6.25    0.66
   8  -3   4    7.90    0.95
  -8  -3  -4    7.85    0.71
  -8   3  -5  145.72    4.31
  -8  -3  -5  156.30    4.54
  -8   3  -5  139.24    4.35
  -8  -3  -5  159.25    4.57
   8  -3   5  163.06    4.82
  -8  -3  -5  154.97    4.56
  -8   3  -6   99.45    3.05
  -8  -3  -6  111.94    3.30
  -8   3  -6   96.09    3.07
  -8  -3  -6  113.83    3.31
   8  -3   6  106.99    3.43
  -8  -3  -6  110.52    3.34
  -8  -3  -7    7.06    0.62
  -8   3  -7    5.59    0.44
  -8  -3  -7    7.30    0.65
   8  -3   7    5.91    0.61
  -8  -3  -7    6.56    0.60
  -8  -3  -8   54.36    1.74
  -8  -3  -8   52.93    1.73
  -8  -3  -8   54.73    1.82
  -8  -3  -9   45.35    1.45
   8   4  -8    0.79    0.33
   8   4  -7   34.32    1.26
  -8  -4   6  129.48    3.75
   8   4  -6  128.66    3.77
   8  -4  -5   -0.27    0.46
  -8  -4   5    0.13    0.40
   8  -4  -4  141.46    4.43
  -8  -4   4  145.09    4.36
   8  -4  -4  146.30    4.71
   8  -4  -3   57.94    2.16
  -8  -4   3   57.59    2.18
   8  -4  -3   57.73    2.50
   8  -4  -2  271.35    7.98
  -8  -4   2  293.63    8.13
   8  -4  -2  298.34    8.53
   8  -4  -1    1.63    0.42
  -8  -4   1    1.02    0.55
  -8  -4   1    1.91    0.63
  -8  -4   1    1.08    0.56
   8  -4  -1    1.64    0.86
  -8  -4   0   54.95    2.09
  -8  -4   0   55.91    2.04
  -8  -4  -1    3.62    0.64
  -8  -4  -1    4.38    0.71
  -8  -4  -1    4.51    0.67
   8  -4   1    4.11    0.93
  -8  -4  -2   50.34    2.00
  -8  -4  -2   49.99    1.96
  -8  -4  -2   46.97    1.87
   8  -4   2   54.45    2.32
  -8  -4  -3    0.57    0.38
  -8  -4  -3    1.00    0.49
  -8  -4  -3    1.86    0.63
  -8  -4  -3    1.31    0.55
   8  -4   3    0.94    0.69
  -8  -4  -4   84.14    2.71
  -8  -4  -4   79.07    2.60
   8  -4   4   81.65    2.94
  -8  -4  -4   79.08    2.62
  -8  -4  -5    0.24    0.37
  -8  -4  -5    0.54    0.51
   8  -4   5   -0.29    0.58
  -8  -4  -6    0.83    0.45
   8  -4   6    0.39    0.44
  -8  -4  -6    0.66    0.36
  -8  -4  -7   78.71    2.34
  -8  -4  -7   74.89    2.34
  -8  -4  -8   50.85    1.48
  -8  -4  -8   47.65    1.50
  -8  -5   6    1.66    0.28
   8   5  -6    1.75    0.36
  -8  -5   5    6.97    0.55
   8  -5  -4   52.98    1.95
  -8  -5   4   57.01    1.93
   8  -5  -4   54.57    2.19
   8  -5  -3  114.17    3.58
  -8  -5   3  116.42    3.61
  -8  -5   3  120.38    3.57
   8  -5  -3  120.80    3.95
   8  -5  -2   15.35    0.87
  -8  -5   2   16.91    0.99
  -8  -5   2   17.87    0.98
  -8  -5   1    3.58    0.61
  -8  -5   0   53.51    2.03
  -8  -5   0   54.69    1.99
  -8  -5  -1   52.32    1.94
  -8  -5  -1   50.98    1.92
   8  -5   1   53.99    2.28
  -8  -5  -2    0.62    0.42
  -8  -5  -2    1.65    0.55
   8  -5   2    1.02    0.68
  -8  -5  -3    5.83    0.64
   8  -5   3    4.94    0.74
  -8  -5  -3    4.45    0.42
  -8  -5  -4   23.11    1.02
   8  -5   4   21.38    1.12
  -8   5  -5   41.08    1.47
   8  -5   5   39.73    1.51
  -8  -5  -5   42.49    1.43
  -8  -5  -6   37.97    1.17
  -8  -5  -6   29.53    1.06
  -8  -6   4   15.57    0.69
  -8  -6   3    4.85    0.46
   8  -6  -3    5.31    0.66
  -8  -6   2    0.28    0.33
   8  -6  -2    0.68    0.55
   8  -6   0  126.17    3.90
  -8  -6   0  125.11    3.65
  -8  -6  -1   25.39    1.00
   8  -6   1   22.09    1.17
   8  -6   2   20.51    1.03
   8  -6   3   18.85    0.86
  -8   6  -4   29.67    0.99
   9   0 -10   26.50    1.15
   9   0  -9    0.25    0.37
   9   0  -9   -0.03    0.73
   9   0  -8  183.07    5.26
   9   0  -8  182.81    5.64
   9   0  -7    0.62    1.07
   9   0  -7   -0.06    0.52
   9   0  -6  214.73    6.26
   9   0  -6  215.38    6.89
   9   0  -5    0.35    0.63
   9   0  -4  426.59   11.78
  -9   0   3   -0.84    1.45
  -9   0   3   -0.21    1.00
   9   0  -3   -0.07    0.64
  -9   0   2  104.74    6.61
  -9   0   2  124.16    7.25
  -9   0   1   -0.99    1.86
  -9   0   1    0.69    1.22
   9   0  -1   -0.17    0.60
  -9   0   0   13.16    2.30
  -9   0   0   15.44    1.02
  -9   0  -1    0.82    1.88
  -9   0  -1    0.51    0.67
  -9   0  -1   -0.03    0.58
  -9   0  -2   85.57    2.92
  -9   0  -2   86.97    2.89
  -9   0  -2   86.77    6.26
  -9   0  -3    1.81    1.29
  -9   0  -3   -1.80    2.17
  -9   0  -3   -0.06    0.68
  -9   0  -3   -0.85    1.32
  -9   0  -3    0.15    0.58
  -9   0  -4   99.71    3.12
  -9   0  -4   93.50    3.03
  -9   0  -5    0.06    0.67
  -9   0  -5    0.70    0.56
  -9   0  -5    0.06    0.62
  -9   0  -5    0.03    0.43
  -9   0  -6   96.24    3.06
  -9   0  -6   99.19    3.17
  -9   0  -6   89.28    3.12
  -9   0  -7   -0.12    0.50
  -9   0  -7    0.36    0.43
  -9   0  -7    0.70    0.46
  -9   0  -7    0.16    0.39
  -9   0  -8  260.14    6.86
  -9   0  -8  259.44    6.89
  -9   0  -8  244.80    6.80
  -9   0  -9    0.22    0.23
  -9   0  -9    0.29    0.21
   9   1 -10   64.80    2.01
   9  -1 -10   63.02    2.02
   9   1  -9   61.35    1.94
   9   1  -9   58.55    2.15
   9  -1  -9   58.71    2.18
   9   1  -8   19.46    0.96
   9  -1  -8   17.11    0.94
   9   1  -8   16.07    1.29
   9  -1  -8   16.26    1.29
   9   1  -7   66.77    2.28
   9  -1  -7   64.43    2.27
   9   1  -7   64.27    2.70
   9  -1  -7   64.15    2.75
   9  -1  -6   62.93    2.31
   9   1  -6   66.04    2.32
   9   1  -6   60.32    2.82
   9  -1  -6   63.60    2.87
   9  -1  -5   32.74    1.52
   9   1  -5   30.44    1.48
   9   1  -5   29.81    2.08
   9  -1  -5   31.09    2.18
  -9   1   4   61.19    4.49
  -9  -1   4   54.38    4.35
   9  -1  -4   78.71    2.69
   9   1  -4   74.36    2.64
   9   1  -4   66.64    4.55
  -9   1   3    7.20    2.06
  -9  -1   3    3.40    1.78
  -9   1   3    7.29    1.71
  -9  -1   3    5.60    0.72
   9  -1  -3    7.20    0.87
   9   1  -3    7.01    0.84
   9   1  -3    6.88    1.72
   9  -1  -3    6.56    1.65
  -9   1   2    9.15    2.24
  -9  -1   2    9.43    2.32
  -9  -1   2    8.35    0.84
  -9   1   2    4.66    1.60
   9  -1  -2    9.28    0.89
   9   1  -2    8.63    0.87
   9  -1  -2    7.30    0.86
  -9   1   1    4.91    2.06
  -9  -1   1    4.70    2.00
  -9   1   1    5.69    1.78
  -9  -1   1    6.18    0.76
   9   1  -1    5.75    0.79
  -9   1   1    5.63    0.66
   9  -1  -1    5.26    0.76
  -9   1   0    2.30    1.79
  -9  -1   0    2.60    2.06
  -9   1   0    2.71    1.53
  -9  -1   0    2.49    0.67
  -9   1   0    2.67    0.70
  -9   1   0    3.29    0.61
  -9  -1   0    2.52    0.68
   9  -1   0    2.85    0.66
   9   1   0    1.82    0.64
  -9   1  -1  233.88    6.49
  -9  -1  -1  231.20    6.50
  -9   1  -1  217.93    6.39
  -9   1  -1  204.66   10.27
  -9  -1  -1  230.03    6.55
  -9  -1  -1  196.36   10.30
  -9   1  -2  398.60   10.44
  -9  -1  -2  386.44   10.42
  -9   1  -2  368.88   10.31
  -9  -1  -2  394.21   10.51
  -9   1  -2  334.40   14.65
  -9  -1  -2  336.93   14.73
  -9   1  -3   22.44    1.26
  -9  -1  -3   24.39    1.30
  -9   1  -3   19.71    1.11
  -9  -1  -3   24.24    1.34
  -9   1  -4   82.66    2.67
  -9  -1  -4   81.15    2.68
  -9   1  -4   69.62    2.47
  -9  -1  -4   77.42    2.66
  -9  -1  -4   69.41    2.53
  -9   1  -5   60.02    2.07
  -9  -1  -5   60.35    2.09
  -9   1  -5   49.53    1.88
  -9  -1  -5   56.92    2.08
  -9  -1  -5   52.67    2.10
  -9   1  -5   54.58    2.09
  -9  -1  -5   52.67    2.03
  -9   1  -6  390.54   10.40
  -9  -1  -6  401.97   10.44
  -9   1  -6  364.36   10.27
  -9  -1  -6  397.00   10.47
  -9  -1  -6  387.49   10.50
  -9   1  -6  383.76   10.48
  -9  -1  -6  375.01   10.50
  -9   1  -7   42.20    1.50
  -9  -1  -7   42.13    1.50
  -9  -1  -7   41.93    1.52
  -9   1  -7   43.14    1.53
  -9  -1  -7   41.86    1.53
  -9  -1  -7   40.00    1.54
  -9   1  -8   37.13    1.23
  -9  -1  -8   37.60    1.24
  -9  -1  -8   33.20    1.22
  -9   1  -8   34.09    1.22
  -9  -1  -8   37.57    1.26
   9  -1   8   32.47    1.26
  -9  -1  -8   32.42    1.27
   9  -2  -9   65.30    2.10
   9   2  -8   22.19    0.94
   9  -2  -8   19.84    1.21
   9   2  -7    0.07    0.40
   9  -2  -7    0.54    0.43
   9   2  -7   -0.10    0.77
   9  -2  -7    0.73    0.85
   9  -2  -6   17.54    1.02
   9   2  -6   21.20    1.05
   9   2  -6   20.49    1.45
   9  -2  -6   18.83    1.47
   9  -2  -5  503.27   13.20
   9   2  -5  502.21   13.17
   9   2  -5  515.69   13.70
   9  -2  -5  514.19   13.79
  -9  -2   4   18.68    1.07
   9  -2  -4   19.68    1.12
   9   2  -4   18.40    1.09
  -9  -2   3    3.46    0.60
   9  -2  -3    2.55    0.62
   9   2  -3    2.69    0.60
  -9   2   2    3.48    1.65
  -9  -2   2    5.91    2.00
  -9  -2   2    7.00    0.78
  -9   2   2    4.01    1.58
   9   2  -2    6.58    0.72
  -9  -2   2    4.79    0.57
   9  -2  -2    3.72    1.32
   9  -2  -2    5.97    0.73
   9  -2  -2    6.68    0.89
  -9   2   1   99.73    6.40
  -9  -2   1  121.77    3.88
   9  -2  -1  123.57    3.79
   9   2  -1  123.13    3.75
  -9  -2   1  107.50    3.49
  -9   2   1  118.13    6.75
  -9  -2   1  104.04    6.57
   9  -2  -1  123.09    4.05
  -9   2   0    2.37    1.74
  -9  -2   0    4.88    2.04
  -9   2   0    3.24    1.50
  -9  -2   0    4.63    0.73
  -9   2   0    4.94    0.71
  -9  -2   0    4.85    0.73
  -9  -2   0    4.26    0.58
   9  -2   0    4.03    0.69
   9   2   0    4.24    0.68
   9  -2   0    4.76    0.87
  -9   2  -1   11.35    0.88
  -9  -2  -1   11.20    0.90
  -9  -2  -1    9.84    0.76
  -9  -2  -2   23.98    1.35
  -9   2  -2   22.41    1.20
  -9  -2  -2   22.86    1.22
  -9  -2  -2   19.63    1.06
  -9   2  -3    7.47    0.77
  -9  -2  -3    6.94    0.79
  -9  -2  -3    7.08    0.66
  -9   2  -4    1.01    0.57
  -9  -2  -4    1.46    0.60
  -9  -2  -4    2.14    0.50
  -9  -2  -4    1.41    0.57
  -9   2  -4    1.24    0.55
  -9  -2  -4    1.59    0.42
  -9   2  -5   47.84    1.72
  -9  -2  -5   51.63    1.77
  -9  -2  -5   45.18    1.66
  -9  -2  -5   46.62    1.78
  -9   2  -5   47.44    1.78
  -9  -2  -5   44.81    1.73
  -9   2  -6   15.54    0.83
  -9  -2  -6   15.76    0.85
  -9  -2  -6   13.76    0.74
  -9  -2  -6   15.42    0.85
  -9   2  -6   13.97    0.82
   9  -2   6   16.87    1.03
  -9  -2  -6   15.54    0.86
  -9   2  -7   11.41    0.62
  -9  -2  -7   10.36    0.54
  -9   2  -7    9.75    0.61
   9  -2   7   10.88    0.73
  -9  -2  -7   10.37    0.68
  -9   2  -8    0.13    0.20
  -9  -2  -8    0.68    0.26
   9  -3  -6    1.02    0.67
  -9  -3   5   24.77    1.11
   9  -3  -5   23.66    1.40
   9  -3  -4    5.63    1.00
  -9  -3   4    6.64    0.66
   9   3  -4    4.85    0.55
  -9  -3   3    4.79    0.64
  -9  -3   3    4.16    0.58
   9   3  -3    4.10    0.54
   9  -3  -3    4.20    0.80
  -9  -3   2  214.41    6.34
  -9   3   2  218.31    6.01
  -9  -3   2  220.11    6.12
   9   3  -2  210.05    6.09
   9  -3  -2  225.08    6.61
  -9  -3   1    6.14    0.74
  -9   3   1    5.13    0.59
  -9  -3   1    5.06    0.63
   9   3  -1    6.05    0.61
  -9  -3   1    5.43    0.71
   9  -3  -1    5.57    0.89
  -9  -3   0    0.65    0.57
  -9   3   0    0.89    0.48
  -9  -3   0    0.61    0.50
  -9  -3   0    0.93    0.57
   9   3   0    0.76    0.41
   9  -3   0    0.83    0.73
  -9   3  -1    1.17    0.50
  -9  -3  -1    0.10    0.51
  -9  -3  -1    0.93    0.61
   9   3   1    1.22    0.44
   9  -3   1    1.68    0.76
  -9   3  -2  427.45   11.90
  -9  -3  -2  458.79   12.33
   9   3   2  441.76   11.96
  -9  -3  -2  438.83   12.04
  -9   3  -3   49.66    1.74
   9   3   3   49.99    1.75
  -9  -3  -3   52.99    1.87
  -9  -3  -3   58.48    2.01
  -9   3  -3   44.81    1.75
   9  -3   3   59.80    2.30
  -9   3  -4   20.53    0.93
  -9  -3  -4   24.15    1.09
  -9   3  -4   19.71    0.96
  -9  -3  -4   25.70    1.18
   9  -3   4   26.65    1.37
  -9  -3  -4   21.33    0.98
  -9   3  -5   33.98    1.22
  -9  -3  -5   39.27    1.39
  -9   3  -5   30.10    1.21
  -9  -3  -5   41.49    1.48
   9  -3   5   42.11    1.65
  -9  -3  -5   34.04    1.32
  -9  -3  -6   94.30    2.79
  -9  -3  -6   98.79    2.87
   9  -3   6   94.57    2.97
  -9  -3  -6   92.37    2.83
  -9  -3  -7    8.20    0.45
  -9  -3  -7    9.36    0.54
  -9  -3  -7    8.44    0.50
  -9  -4   7   11.64    0.55
  -9  -4   5    8.82    0.60
  -9  -4   4   55.54    2.00
  -9  -4   4   59.92    1.94
  -9  -4   3   92.49    2.98
  -9  -4   3   93.83    2.86
  -9  -4   3   90.80    2.81
   9  -4  -3   92.91    3.21
  -9  -4   2  149.13    4.55
  -9  -4   2  152.54    4.40
  -9  -4   2  151.39    4.38
   9  -4  -2  153.14    4.83
  -9  -4   1   54.46    2.13
  -9  -4   1   55.80    1.98
  -9  -4   1   57.09    1.97
   9  -4  -1   61.62    2.42
  -9  -4   0   62.75    2.14
  -9  -4   0   60.13    2.10
   9  -4   0   63.75    2.51
  -9  -4  -1    9.54    0.80
  -9  -4  -1   10.74    0.79
  -9  -4  -1    9.31    0.74
  -9  -4  -2  132.22    3.95
  -9  -4  -2  126.17    3.80
  -9  -4  -2  124.91    3.76
   9  -4   2  130.81    4.18
  -9  -4  -3    0.19    0.45
   9  -4   3    0.38    0.59
  -9  -4  -4   57.68    1.93
   9  -4   4   59.54    2.15
   9  -4   5    2.61    0.50
  -9  -4  -5    2.10    0.27
  -9  -4  -6    0.33    0.27
  -9  -5   5   12.63    0.59
  -9  -5   4   20.52    0.87
  -9  -5   4   21.03    0.86
  -9  -5   3    0.17    0.34
  -9  -5   3    0.32    0.36
  -9  -5   2  149.05    4.33
  -9  -5   2  151.97    4.25
   9  -5  -2  146.51    4.54
  -9  -5   1   26.46    1.16
  -9  -5   1   25.64    1.08
   9  -5  -1   26.42    1.36
  -9  -5   0    9.54    0.66
  -9  -5  -1   21.16    0.98
  -9  -5  -1   19.99    0.94
   9  -5   1   22.50    1.20
  -9  -5  -2   93.97    2.81
   9  -5   2   95.32    3.06
  -9  -5  -3    2.93    0.40
   9  -5   3    3.14    0.52
  -9  -5  -4    6.25    0.44
   9  -5   4    5.63    0.48
  -9  -6   2   14.41    0.58
  -9  -6   2   13.17    0.54
  -9  -6   1   97.25    2.70
  -9  -6   0    0.69    0.20
  -9  -6   0    1.09    0.23
   9  -6   0    1.20    0.33
  10   0  -9   -0.40    0.41
  10   0  -8    1.76    0.67
  10   0  -7   -0.64    0.79
  10   0  -7   -0.29    0.39
  10   0  -6   23.07    1.12
  10   0  -6   22.09    1.60
  10   0  -5   -0.96    1.05
  10   0  -5    0.08    0.51
  10   0  -4  242.05    6.92
  10   0  -3    0.61    0.57
  10   0  -2    2.72    0.65
 -10   0   1    0.03    0.63
 -10   0   1    0.18    0.53
  10   0  -1    0.22    0.56
 -10   0   0  144.27    4.27
  10   0   0  146.75    4.37
 -10   0   0  132.33    4.19
 -10   0  -1    0.48    0.63
 -10   0  -1    0.37    0.57
  10   0   1   -0.06    0.53
 -10   0  -2  108.25    3.32
 -10   0  -2   97.56    3.22
 -10   0  -3   -0.21    0.61
 -10   0  -3   -0.29    0.52
 -10   0  -4   43.66    1.65
 -10   0  -4   38.92    1.55
 -10   0  -4   41.70    1.70
 -10   0  -5    0.75    0.52
 -10   0  -5    0.30    0.43
 -10   0  -5    0.09    0.48
 -10   0  -6   60.77    1.97
 -10   0  -6   63.88    2.08
 -10   0  -7    0.30    0.31
 -10   0  -7   -0.12    0.23
 -10   0  -7   -0.06    0.28
  10   1  -8    2.99    0.62
  10  -1  -8    2.58    0.63
  10   1  -7   77.67    2.38
  10  -1  -7   75.36    2.38
  10   1  -7   73.42    2.65
  10  -1  -7   74.68    2.69
  10   1  -6    5.97    1.02
  10  -1  -6    5.69    1.04
  10   1  -6    5.53    0.59
  10  -1  -6    6.01    0.60
  10  -1  -5   38.65    1.55
  10   1  -5   39.53    1.56
  10   1  -5   33.42    1.97
  10  -1  -5   37.67    2.08
  10  -1  -4   37.13    1.59
  10   1  -4   38.36    1.60
  10  -1  -3    6.81    0.76
  10   1  -3    8.27    0.78
  10  -1  -2   20.02    1.14
  10   1  -2   19.76    1.12
 -10   1   2   16.97    0.93
 -10   1   1   33.46    1.42
 -10  -1   1   31.19    1.41
  10  -1  -1   30.74    1.45
  10   1  -1   32.62    1.46
 -10   1   1   28.67    1.27
 -10  -1   1   29.89    1.40
  10  -1  -1   29.25    1.49
 -10   1   0   63.63    2.22
 -10  -1   0   65.47    2.25
  10  -1   0   63.87    2.30
  10   1   0   63.82    2.29
 -10   1   0   57.07    2.09
 -10  -1   0   64.05    2.27
  10  -1   0   63.74    2.46
 -10   1  -1  151.32    4.29
 -10  -1  -1  147.74    4.29
  10  -1   1  138.78    4.31
  10   1   1  142.88    4.32
 -10  -1  -1  147.97    4.35
 -10   1  -2   68.87    2.29
 -10  -1  -2   69.58    2.31
 -10  -1  -2   67.39    2.32
 -10   1  -3   27.38    1.23
 -10  -1  -3   27.25    1.23
 -10  -1  -3   23.50    1.21
 -10   1  -4    8.40    0.75
 -10  -1  -4    9.45    0.77
 -10   1  -4    7.21    0.58
 -10  -1  -4    8.66    0.75
 -10  -1  -4    7.44    0.75
 -10   1  -4    7.76    0.74
 -10  -1  -5   39.53    1.44
 -10   1  -5   34.10    1.27
 -10  -1  -5   37.56    1.45
 -10  -1  -5   37.76    1.48
 -10   1  -5   37.60    1.47
 -10   1  -6    1.38    0.41
 -10  -1  -6    2.09    0.44
 -10  -1  -6    1.70    0.41
 -10  -1  -6    1.49    0.39
 -10   1  -6    1.38    0.39
 -10   1  -7   42.27    1.30
 -10  -1  -7   42.92    1.31
 -10  -1  -7   39.49    1.30
 -10   1  -7   38.95    1.30
 -10  -1  -7   41.82    1.31
  10  -1   7   42.01    1.40
  10  -2  -7   29.86    1.31
  10  -2  -6    0.12    0.73
  10   2  -6    0.64    0.36
  10  -2  -5   86.27    2.70
  10   2  -5   86.42    2.68
  10   2  -5   83.58    3.01
  10  -2  -5   87.81    3.11
  10   2  -4    9.33    1.13
  10  -2  -4    8.56    1.20
  10  -2  -4   10.49    0.75
  10   2  -4   10.52    0.74
  10  -2  -3   20.59    1.07
  10   2  -3   21.29    1.07
 -10   2   2    6.75    0.68
 -10  -2   2    7.03    0.70
  10  -2  -2    5.79    0.66
  10   2  -2    6.67    0.68
 -10   2   1  190.33    5.31
 -10  -2   1  184.74    5.32
  10  -2  -1  189.94    5.44
  10   2  -1  192.98    5.42
  10  -2  -1  175.08    5.60
 -10   2   0    0.56    0.53
 -10  -2   0    0.97    0.56
  10  -2   0    0.67    0.46
  10   2   0    0.85    0.48
  10  -2   0    1.43    0.66
 -10   2  -1   81.80    2.63
 -10  -2  -1   83.41    2.66
  10  -2   1   82.42    2.69
  10   2   1   78.82    2.65
  10  -2   1   86.62    3.00
 -10   2  -2   22.52    1.09
 -10  -2  -2   24.21    1.13
  10  -2   2   23.00    1.10
  10   2   2   22.03    1.08
 -10  -2  -2   23.57    1.23
  10  -2   2   26.39    1.40
 -10   2  -3  207.90    5.69
 -10  -2  -3  219.16    5.74
  10  -2   3  192.26    5.68
  10   2   3  208.47    5.71
 -10  -2  -3  209.65    5.84
 -10  -2  -3  195.63    5.77
 -10   2  -3  194.00    5.74
 -10   2  -4    7.98    0.61
 -10  -2  -4    7.60    0.63
 -10  -2  -4    7.69    0.71
 -10  -2  -4    6.58    0.60
 -10   2  -4    5.78    0.61
  10  -2   4    7.91    0.79
 -10   2  -5    8.44    0.56
 -10   2  -5    7.88    0.56
 -10  -2  -5    8.51    0.65
 -10   2  -6    8.60    0.46
 -10  -2  -6    9.90    0.60
  10  -2   6   10.80    0.65
 -10  -2  -7  107.72    2.96
 -10  -3   4   46.07    1.45
  10  -3  -4   41.76    1.72
 -10  -3   3  132.98    3.90
 -10  -3   3  123.95    3.65
 -10  -3   2    0.52    0.46
 -10   3   2    0.48    0.37
 -10  -3   2    0.54    0.37
 -10  -3   2    0.55    0.49
 -10  -3   1    0.12    0.43
 -10   3   1    0.06    0.38
 -10  -3   1    0.05    0.38
 -10  -3   1    0.36    0.50
  10  -3  -1    0.43    0.59
 -10  -3   0   32.52    1.44
 -10   3   0   26.85    1.08
 -10  -3   0   27.32    1.14
 -10  -3   0   32.29    1.33
  10  -3   0   30.58    1.52
 -10  -3  -1   90.70    2.61
  10  -3   1   87.14    2.85
 -10  -3  -2    0.83    0.37
 -10  -3  -2    1.28    0.51
 -10   3  -2    0.97    0.36
 -10  -3  -3   47.53    1.54
  10  -3   3   50.68    1.79
 -10  -3  -4    3.50    0.37
 -10  -3  -4    3.46    0.48
  10  -3   4    3.95    0.59
 -10  -3  -5    2.31    0.39
  10  -3   5    3.05    0.47
 -10  -3  -6   88.46    2.46
 -10  -4   4    8.05    0.46
 -10  -4   3   48.28    1.65
 -10  -4   3   47.33    1.52
 -10  -4   2   28.49    1.18
 -10  -4   2   27.68    1.05
 -10  -4   1   19.97    0.97
 -10  -4   1   17.72    0.82
  10  -4  -1   19.90    1.11
 -10  -4   0   71.35    2.24
  10  -4   0   80.20    2.62
 -10  -4  -1   12.31    0.66
 -10  -4  -2    4.19    0.42
  10  -4   2    6.47    0.68
 -10  -4  -3    2.50    0.33
  10  -4   3    3.28    0.53
  10  -4   4  100.83    2.97
 -10  -5   1   43.48    1.33
  10  -5  -1   44.71    1.52
 -10  -5   0    1.66    0.25
  10  -5   0    1.72    0.39
 -11   0   6   13.77    0.62
  11   0  -6   15.43    1.00
  11   0  -5   -0.31    0.77
 -11   0   5   -0.04    0.33
  11   0  -5   -0.02    0.35
  11   0  -4    1.53    0.94
 -11   0   4    1.49    0.41
  11   0  -4    0.96    0.43
 -11   0   3   -0.22    0.47
 -11   0   3    0.12    0.39
  11   0  -3   -0.60    0.44
 -11   0   2    2.12    0.55
 -11   0   2    1.73    0.45
  11   0  -2    1.63    0.47
 -11   0   1    0.79    0.53
 -11   0   1    0.49    0.45
  11   0  -1   -0.15    0.44
 -11   0   0  423.29   10.98
  11   0   0  410.51   11.03
 -11   0   0  394.16   10.92
 -11   0  -1   -0.47    0.52
 -11   0  -1   -0.04    0.44
  11   0   1   -0.25    0.42
 -11   0  -2    3.64    0.58
 -11   0  -2    2.82    0.48
  11   0   2    3.40    0.49
 -11   0  -3    0.17    0.44
 -11   0  -3   -0.01    0.36
 -11   0  -3    0.29    0.45
  11   0   3    0.02    0.35
 -11   0  -4  210.90    5.33
  11   0   4  189.15    5.32
 -11   0  -4  180.66    5.22
 -11   0  -4  199.15    5.35
 -11   0  -5   -0.10    0.30
 -11   0  -5    0.02    0.28
 -11  -1   7   90.09    2.38
 -11  -1   7   93.20    2.39
  11   1  -7   73.08    2.48
  11  -1  -7   79.94    2.52
  11   1  -6  169.80    5.10
  11  -1  -6  192.90    5.18
  11   1  -5    4.18    0.77
  11  -1  -5    4.83    0.80
  11   1  -5    4.13    0.44
  11  -1  -5    4.60    0.46
 -11  -1   5    4.33    0.46
 -11   1   4   44.91    1.49
  11  -1  -4   41.42    1.52
  11   1  -4   41.97    1.52
 -11  -1   4   42.32    1.48
  11   1  -4   40.26    1.89
  11  -1  -4   41.81    1.94
 -11   1   3   21.20    0.94
 -11  -1   3   20.28    0.95
  11  -1  -3   19.89    0.98
  11   1  -3   21.17    0.98
 -11  -1   3   19.96    0.94
 -11   1   2    2.64    0.52
 -11  -1   2    2.08    0.51
 -11   1   2    1.02    0.37
 -11  -1   2    2.17    0.50
  11  -1  -2    2.21    0.47
  11   1  -2    2.40    0.46
 -11   1   1    1.38    0.51
 -11  -1   1    2.30    0.53
 -11   1   1    1.90    0.40
 -11  -1   1    1.49    0.52
  11  -1  -1    2.08    0.48
  11   1  -1    1.48    0.45
 -11   1   0    8.92    0.70
 -11  -1   0    8.79    0.71
  11  -1   0    8.49    0.66
  11   1   0    9.56    0.68
 -11   1   0    6.46    0.52
 -11  -1   0    8.10    0.70
 -11   1  -1    7.37    0.65
 -11  -1  -1    7.08    0.66
  11  -1   1    6.32    0.59
  11   1   1    5.97    0.57
 -11   1  -1    5.34    0.47
 -11  -1  -1    8.37    0.67
  11  -1   1    8.15    0.72
 -11   1  -2    3.73    0.54
 -11  -1  -2    3.81    0.55
 -11  -1  -2    3.14    0.52
  11  -1   2    3.39    0.46
  11   1   2    2.41    0.44
  11  -1   2    3.41    0.58
 -11   1  -3   45.99    1.49
 -11  -1  -3   44.00    1.50
  11  -1   3   37.81    1.45
  11   1   3   40.36    1.46
 -11  -1  -3   42.53    1.49
 -11  -1  -3   40.66    1.51
 -11   1  -3   41.54    1.51
  11  -1   3   48.33    1.68
 -11   1  -4   19.60    0.81
 -11  -1  -4   19.09    0.82
 -11  -1  -4   19.71    0.83
 -11  -1  -4   17.65    0.82
 -11   1  -4   19.18    0.84
 -11   1  -5    8.93    0.47
 -11  -1  -5    9.69    0.49
 -11  -1  -5    6.92    0.44
 -11   1  -5    7.60    0.46
 -11  -1  -5    8.87    0.47
  11  -1   5   10.50    0.60
 -11  -2   6   17.18    0.68
 -11   2   5    0.12    0.27
 -11  -2   5    0.43    0.32
  11  -2  -5    0.25    0.49
  11  -2  -4    2.23    0.65
 -11   2   4    2.31    0.37
 -11  -2   4    2.55    0.43
 -11   2   3   55.75    1.76
 -11  -2   3   59.31    1.87
  11  -2  -3   55.14    2.14
 -11   2   2    3.64    0.45
 -11  -2   2    3.02    0.46
 -11  -2   2    3.07    0.53
  11   2  -2    2.85    0.41
 -11   2   1    5.12    0.50
 -11  -2   1    5.00    0.53
  11   2  -1    5.20    0.50
 -11  -2   1    5.10    0.59
 -11   2   0   10.97    0.66
 -11  -2   0   10.84    0.69
  11   2   0   10.40    0.65
 -11  -2   0   11.60    0.77
 -11   2  -1  253.29    6.78
 -11  -2  -1  262.54    6.91
  11  -2   1  261.77    7.07
 -11   2  -2   39.41    1.33
 -11  -2  -2   42.79    1.45
  11  -2   2   44.49    1.61
 -11   2  -3    0.97    0.31
 -11  -2  -3    1.24    0.40
 -11   2  -3    1.06    0.31
  11  -2   3    1.18    0.46
 -11  -2  -4    1.17    0.32
 -11   2  -4    0.32    0.22
 -11  -2  -5   80.00    2.25
  11  -2   5   81.25    2.34
 -11  -3   5    0.30    0.22
 -11  -3   4    5.00    0.39
 -11  -3   3    1.09    0.35
 -11  -3   2   67.36    2.07
 -11  -3   1   -0.16    0.35
 -11  -3   0    3.16    0.43
 -11  -3  -1   28.74    1.11
  11  -3   1   33.02    1.28
 -11  -3  -2   12.77    0.64
  11  -3   2   14.29    0.79
 -11  -3  -3   18.34    0.71
 -12   0   4   33.46    1.07
 -12   0   3    0.43    0.29
 -12   0   2    0.41    0.32
 -12   0   2    0.03    0.23
 -12   0   1   -0.01    0.33
 -12   0   1    0.10    0.25
 -12   0   0   27.15    0.90
 -12   0   0   18.81    0.74
 -12   0  -1   -0.03    0.30
 -12   0  -1    0.19    0.29
 -12   0  -2   24.51    0.82
 -12   0  -2   19.45    0.81
 -12  -1   4   14.73    0.53
  12  -1  -4   12.19    0.68
 -12   1   3   17.49    0.65
 -12  -1   3   17.26    0.66
 -12  -1   3   16.25    0.65
  12   1  -3   13.57    0.83
  12  -1  -3   14.87    0.88
 -12   1   2   39.85    1.24
 -12  -1   2   41.52    1.26
 -12  -1   2   39.56    1.25
  12   1  -2   32.26    1.44
  12  -1  -2   34.53    1.48
 -12   1   1   39.79    1.24
 -12  -1   1   37.95    1.25
 -12  -1   1   37.39    1.25
 -12   1   0   12.32    0.60
 -12  -1   0   12.92    0.61
 -12  -1   0   12.16    0.58
 -12   1  -1    2.75    0.33
 -12  -1  -1    2.42    0.33
 -12  -1  -1    2.55    0.31
 -12  -1  -1    2.09    0.31
 -12   1  -1    2.17    0.31
 -12   1  -2   47.84    1.33
 -12  -1  -2   50.79    1.35
 -12  -1  -2   45.61    1.33
 -12  -1  -2   39.25    1.33
 -12   1  -2   39.24    1.33
 -12  -2   2   18.99    0.70
 -12  -2   1   55.90    1.65
 -12  -2   0    8.04    0.43
 -12  -2  -1    0.75    0.22
   0   0   0    0.00    0.00
TITL 22ZDA17R in P2(1)/c
REM P2(1)/c (#14 in standard setting)
CELL 1.54184   9.841950   6.914462  11.180704  90.0000  93.6182  90.0000
ZERR    5.00   0.000207   0.000164   0.000224   0.0000   0.0018   0.0000
LATT  1
SYMM -x, y+1/2,-z+1/2
SFAC C H N Cl
UNIT 30.00 30.00 10.00 5.00
REM  CrysAlisPro recorded range (K): Min=100.0; max=100.0; aver:100.0
TEMP -173
TREF
HKLF 4
END
_computing_structure_solution     'SHELXT 2014/5 (Sheldrick, 2014)'
;
_shelx_hkl_checksum     87333
_shelx_res_file
;
TITL FT_K in P2(1)/c
CELL 1.54184   9.8420   6.9145  11.1807  90.000  93.618  90.000
ZERR    4.00   0.0002   0.0002   0.0002   0.000   0.002   0.000
LATT 1
SYMM -X, 0.5+Y, 0.5-Z
SFAC C H Cl N O
UNIT 24 36 4 8 4
TEMP -173.0
SIZE 0.20 0.12 0.06
L.S. 12
BOND $H
ACTA
CONF
EQIV $1 -X,2-Y,1-Z
HTAB N1 O1_$1
EQIV $2 +X,1.5-Y,-0.5+Z
HTAB N2 O1_$2
WGHT    0.050100    0.606000
FVAR       0.83624
CL1   3    0.453244    0.618476    0.864965    11.00000    0.04005    0.03661 =
         0.02491   -0.00157   -0.01242    0.00431
O1    5    0.067050    0.891614    0.644452    11.00000    0.03740    0.02089 =
         0.01095   -0.00101    0.00065    0.00824
N1    4    0.057768    0.790518    0.446440    11.00000    0.02965    0.01804 =
         0.01136   -0.00059    0.00081    0.00454
H1    2    0.013492    0.889625    0.413351    11.00000    0.03989
N2    4    0.111293    0.643670    0.382169    11.00000    0.02776    0.01943 =
         0.01145   -0.00277    0.00130    0.00264
H2    2    0.095880    0.635812    0.299963    11.00000    0.03765
C3    1    0.186874    0.530207    0.457648    11.00000    0.02374    0.01791 =
         0.01531    0.00082    0.00270   -0.00108
C4    1    0.183619    0.603544    0.572449    11.00000    0.02385    0.01771 =
         0.01281    0.00172    0.00238    0.00080
C5    1    0.101543    0.771657    0.563111    11.00000    0.02726    0.01826 =
         0.01098    0.00029    0.00228   -0.00020
C6    1    0.255988    0.355339    0.413074    11.00000    0.03332    0.02327 =
         0.01983   -0.00365    0.00329    0.00573
H6A   2    0.281693    0.372394    0.331475    11.00000    0.05821
H6B   2    0.338105    0.328481    0.458440    11.00000    0.06503
H6C   2    0.205079    0.250040    0.413935    11.00000    0.06603
C7    1    0.257210    0.534154    0.685587    11.00000    0.02802    0.01919 =
         0.01439    0.00156    0.00150    0.00364
H7A   2    0.193889    0.526593    0.750820    11.00000    0.02147
H7B   2    0.294845    0.406196    0.675877    11.00000    0.02900
C8    1    0.372598    0.672392    0.719414    11.00000    0.02644    0.03146 =
         0.01801    0.00288   -0.00186    0.00063
H8A   2    0.339929    0.806824    0.724413    11.00000    0.03133
H8B   2    0.442663    0.665134    0.664310    11.00000    0.03675
HKLF 4
REM  FT_K in P2(1)/c
REM R1 =  0.0356 for    1467 Fo > 4sig(Fo)  and  0.0366 for all    1532 data
REM    127 parameters refined using      0 restraints
END
WGHT      0.0501      0.4623
REM Highest difference peak  0.284,  deepest hole -0.410,  1-sigma level  0.058
Q1    1   0.2202  0.5696  0.6244  11.00000  0.05    0.28
Q2    1   0.4539  0.4431  0.8753  11.00000  0.05    0.28
Q3    1   0.1980  0.5653  0.5215  11.00000  0.05    0.27
Q4    1   0.1243  0.6566  0.5801  11.00000  0.05    0.25
Q5    1   0.3015  0.6038  0.7133  11.00000  0.05    0.25
Q6    1   0.5842  0.6219  0.9059  11.00000  0.05    0.18
Q7    1   0.2265  0.4535  0.4371  11.00000  0.05    0.18
Q8    1   0.2151  0.3122  0.3505  11.00000  0.05    0.18
Q9    1  -0.0715  0.8858  0.6169  11.00000  0.05    0.17
Q10   1   0.2929  0.2651  0.4947  11.00000  0.05    0.17
Q11   1   0.1487  0.5684  0.4184  11.00000  0.05    0.17
Q12   1  -0.0859  0.9260  0.3432  11.00000  0.05    0.17
Q13   1   0.5637  0.6683  0.8336  11.00000  0.05    0.16
Q14   1   0.3833  0.1085  0.5004  11.00000  0.05    0.16
Q15   1   0.5112  0.6919  0.7608  11.00000  0.05    0.16
Q16   1   0.4139  0.6401  0.7840  11.00000  0.05    0.16
Q17   1   0.5335  0.5938  0.6005  11.00000  0.05    0.16
Q18   1   0.0361  0.9749  0.6215  11.00000  0.05    0.15
Q19   1   0.1112  0.0990  0.4053  11.00000  0.05    0.15
Q20   1   0.3400  0.1861  0.5628  11.00000  0.05    0.15
;
_shelx_res_checksum     4990
_shelxl_version_number         .2013
