# Supplementary material for: Crystal structure and Hirshfeld surface analysis of 4-(2-chloro­eth­yl)-5-methyl-1,2-di­hydro­pyrazol-3-one
Source: Acta Crystallogr E Crystallogr Commun. 2024 Jan 31;80(Pt 2):223–7. doi: 10.1107/S2056989024000835 (PMC10848985; doi:10.1107/S2056989024000835)
Supplement: Supplementary file 2 [file e-80-00223-Isup2.hkl]

data_I                                                                          
_shelx_title ' FT_K in P2(1)/c'                                                 
_shelx_refln_list_code          4                                               
_shelx_F_calc_maximum      119.04                                               
_exptl_crystal_F_000       336.00                                               
_reflns_d_resolution_high  0.7896                                               
                                                                                
loop_                                                                           
 _space_group_symop_operation_xyz                                               
 'x, y, z'                                                                      
 '-x, y+1/2, -z+1/2'                                                            
 '-x, -y, -z'                                                                   
 'x, -y-1/2, z-1/2'                                                             
                                                                                
_cell_length_a     9.8420                                                       
_cell_length_b     6.9145                                                       
_cell_length_c    11.1807                                                       
_cell_angle_alpha  90.000                                                       
_cell_angle_beta   93.618                                                       
_cell_angle_gamma  90.000                                                       
                                                                                
_shelx_F_squared_multiplier     1.000                                           
                                                                                
loop_                                                                           
 _refln_index_h                                                                 
 _refln_index_k                                                                 
 _refln_index_l                                                                 
 _refln_F_squared_calc                                                          
 _refln_F_squared_meas                                                          
 _refln_F_squared_sigma                                                         
 _refln_observed_status                                                         
   1   0   0        842.97        853.71        22.52 o                         
   2   0   0        495.67        496.09        14.03 o                         
   3   0   0       1727.05       1894.07        50.74 o                         
   4   0   0          5.85          3.03         1.47 o                         
   5   0   0        282.99        272.98        10.40 o                         
   6   0   0       1099.12       1141.95        63.81 o                         
   7   0   0        102.63        127.50         3.53 o                         
   8   0   0        309.75        295.66        11.74 o                         
   9   0   0         19.06         21.61         1.63 o                         
  10   0   0        184.86        201.92         5.89 o                         
  11   0   0        570.76        585.73        10.12 o                         
  12   0   0         41.30         32.79         5.96 o                         
   1   1   0       4308.87       3892.64       100.66 o                         
   2   1   0       1364.63       1382.31        37.05 o                         
   3   1   0      10819.71       9263.88       170.10 o                         
   4   1   0          4.35          4.58         1.43 o                         
   5   1   0        583.61        540.49        11.17 o                         
   6   1   0         49.51         50.10         1.46 o                         
   7   1   0        159.89        151.97         3.52 o                         
   8   1   0        330.72        336.62        13.86 o                         
   9   1   0          1.74          3.83         0.37 o                         
  10   1   0         79.90         90.15         1.22 o                         
  11   1   0         11.60         11.90         0.49 o                         
  12   1   0         25.22         17.82         0.49 o                         
   0   2   0        137.32        118.36         4.53 o                         
   1   2   0        261.89        247.48         4.20 o                         
   2   2   0       1100.21        977.73        18.58 o                         
   3   2   0        439.67        470.41        13.54 o                         
   4   2   0        528.88        491.34         6.37 o                         
   5   2   0        281.87        287.18         5.56 o                         
   6   2   0         77.20         82.90         2.41 o                         
   7   2   0         63.55         58.75         1.90 o                         
   8   2   0         46.94         42.86         1.28 o                         
   9   2   0          6.50          6.34         0.37 o                         
  10   2   0          0.53          1.24         0.34 o                         
  11   2   0         20.11         15.61         0.49 o                         
  12   2   0         16.55         11.50         0.61 o                         
   1   3   0        777.38        849.42        18.69 o                         
   2   3   0          3.63         10.67         0.92 o                         
   3   3   0        280.38        227.58         5.28 o                         
   4   3   0       1296.19       1318.44        25.25 o                         
   5   3   0        373.43        346.35         6.51 o                         
   6   3   0        112.65        109.30         3.22 o                         
   7   3   0        432.56        456.10         6.13 o                         
   8   3   0         66.96         65.28         0.90 o                         
   9   3   0          1.04          1.11         0.30 o                         
  10   3   0         48.94         42.27         1.67 o                         
  11   3   0          6.53          4.52         0.61 o                         
   0   4   0       2552.65       2597.62        70.50 o                         
   1   4   0        525.84        530.99        12.20 o                         
   2   4   0        748.73        750.55        43.39 o                         
   3   4   0        224.69        221.40         4.23 o                         
   4   4   0         19.44         16.36         0.61 o                         
   5   4   0         50.37         47.66         1.07 o                         
   6   4   0         46.56         44.65         1.05 o                         
   7   4   0         41.94         44.05         1.12 o                         
   8   4   0         74.84         79.29         2.09 o                         
   9   4   0         70.75         88.75         1.84 o                         
  10   4   0        107.62        107.74         6.33 o                         
   1   5   0         59.80         63.57         2.39 o                         
   2   5   0         99.75        100.42         1.83 o                         
   3   5   0        764.99        797.51        11.21 o                         
   4   5   0         55.32         56.73         1.29 o                         
   5   5   0          3.88          4.20         0.40 o                         
   6   5   0         72.13         82.09         2.60 o                         
   7   5   0         66.15         68.63         3.46 o                         
   8   5   0         68.49         77.39         2.03 o                         
   9   5   0         11.49         13.64         0.94 o                         
  10   5   0          2.62          2.40         0.30 o                         
   0   6   0          1.05          4.82         0.92 o                         
   1   6   0         20.40         20.64         1.31 o                         
   2   6   0        115.46        111.93         2.19 o                         
   3   6   0         21.93         22.69         0.70 o                         
   4   6   0          0.07          1.08         0.35 o                         
   5   6   0          5.75          4.41         0.43 o                         
   6   6   0          0.31          0.10         0.33 o                         
   7   6   0          0.73          0.53         0.41 o                         
   8   6   0        144.86        179.62         3.81 o                         
   9   6   0          1.89          1.39         0.21 o                         
   1   7   0          0.12          0.26         0.34 o                         
   2   7   0         10.01          9.11         0.50 o                         
   3   7   0        320.84        318.29         7.27 o                         
   4   7   0         33.30         33.24         1.47 o                         
   5   7   0        135.95        164.43         6.38 o                         
   6   7   0         86.26         92.65         2.21 o                         
   7   7   0         93.31        100.77         3.27 o                         
   0   8   0        299.70        269.82         7.61 o                         
   1   8   0          8.74          8.63         0.51 o                         
   2   8   0         57.35         57.32         1.46 o                         
   3   8   0        106.11         90.90         3.00 o                         
   4   8   0         11.82         10.38         0.77 o                         
 -12   1   1         64.63         54.93         1.03 o                         
 -11   1   1          2.97          2.61         0.28 o                         
 -10   1   1         42.29         44.11         0.80 o                         
  -9   1   1          6.09          8.09         0.50 o                         
  -8   1   1         37.22         37.67         1.00 o                         
  -7   1   1        100.28         89.10         2.22 o                         
  -6   1   1          1.66          1.09         0.45 o                         
  -5   1   1        832.76        838.92        23.58 o                         
  -4   1   1       1622.42       1339.76       174.14 o                         
  -3   1   1        403.36        454.54         9.15 o                         
  -2   1   1      14169.92      14162.84       256.46 o                         
  -1   1   1       1785.57       1702.09        44.34 o                         
   0   1   1        312.47        281.40         2.92 o                         
   1   1   1         46.71         42.88         0.98 o                         
   2   1   1        774.69        749.74        11.81 o                         
   3   1   1         96.85         90.17         2.17 o                         
   4   1   1        989.37        979.65        20.03 o                         
   5   1   1          9.08          3.70         1.47 o                         
   6   1   1        498.26        521.06        13.05 o                         
   7   1   1        147.75        150.98         3.82 o                         
   8   1   1        146.28        143.55         2.00 o                         
   9   1   1        307.62        320.62         8.12 o                         
  10   1   1        197.22        208.61         2.79 o                         
  11   1   1         12.31          9.79         0.54 o                         
  12   1   1          3.48          3.45         0.20 o                         
 -12   2   1         99.33         79.94         2.36 o                         
 -11   2   1          7.41          7.31         0.38 o                         
 -10   2   1        240.40        267.38         3.78 o                         
  -9   2   1        153.35        168.48         4.24 o                         
  -8   2   1         82.39         94.43         3.05 o                         
  -7   2   1        383.67        370.50         4.97 o                         
  -6   2   1         96.09         90.03         2.04 o                         
  -5   2   1       3970.86       3910.21       100.89 o                         
  -4   2   1       1100.14       1093.09        16.85 o                         
  -3   2   1        139.37        147.03         5.02 o                         
  -2   2   1        509.54        571.66        16.09 o                         
  -1   2   1       4167.62       4270.70        63.20 o                         
   0   2   1       1736.81       1649.05        31.03 o                         
   1   2   1       5913.21       5504.05        58.03 o                         
   2   2   1        758.56        720.84        11.60 o                         
   3   2   1       1586.35       1653.12        30.67 o                         
   4   2   1        255.51        216.50         6.46 o                         
   5   2   1        787.84        745.34        47.27 o                         
   6   2   1        236.77        230.25         3.45 o                         
   7   2   1          0.54          1.24         0.42 o                         
   8   2   1         19.97         20.87         1.77 o                         
   9   2   1         16.04         15.36         0.69 o                         
  10   2   1        114.50        117.97         1.74 o                         
  11   2   1        384.52        370.59         5.71 o                         
  12   2   1          1.41          1.07         0.31 o                         
 -11   3   1          0.11         -0.23         0.50 o                         
 -10   3   1          0.34          0.26         0.28 o                         
  -9   3   1          8.29          7.96         0.39 o                         
  -8   3   1        150.71        163.68         1.88 o                         
  -7   3   1        493.75        518.92         7.20 o                         
  -6   3   1          8.15          7.86         0.62 o                         
  -5   3   1         15.66         15.69         0.52 o                         
  -4   3   1       1057.35       1017.57        13.84 o                         
  -3   3   1        641.04        622.05        11.94 o                         
  -2   3   1       2938.61       2631.09        40.95 o                         
  -1   3   1         96.99        113.97         3.58 o                         
   0   3   1        474.21        462.95        10.11 o                         
   1   3   1         85.27         78.66         3.95 o                         
   2   3   1         18.03         17.01         0.62 o                         
   3   3   1        133.81        129.92         3.17 o                         
   4   3   1        230.20        231.02         4.52 o                         
   5   3   1          2.93          2.99         0.35 o                         
   6   3   1          1.66          1.26         0.28 o                         
   7   3   1        179.04        186.63         3.22 o                         
   8   3   1        440.35        434.15         6.91 o                         
   9   3   1          1.43          1.41         0.34 o                         
  10   3   1        114.38        127.43         2.75 o                         
  11   3   1         43.99         43.93         3.06 o                         
 -10   4   1         26.18         27.20         1.05 o                         
  -9   4   1         76.45         81.57         1.74 o                         
  -8   4   1          2.23          2.08         0.36 o                         
  -7   4   1         28.09         23.73         0.89 o                         
  -6   4   1         99.86         95.94         2.44 o                         
  -5   4   1         58.95         64.94         2.73 o                         
  -4   4   1         20.68         23.27         0.87 o                         
  -3   4   1          7.70          6.99         0.52 o                         
  -2   4   1        350.60        394.57         7.92 o                         
  -1   4   1        243.41        264.44         8.43 o                         
   0   4   1          1.67          3.36         1.01 o                         
   1   4   1        219.69        230.07         8.98 o                         
   2   4   1         58.61         59.96         3.51 o                         
   3   4   1        293.96        286.48         4.03 o                         
   4   4   1         48.71         46.82         1.01 o                         
   5   4   1          0.27          0.97         0.32 o                         
   6   4   1         50.01         47.79         0.88 o                         
   7   4   1        157.29        151.20         2.99 o                         
   8   4   1          7.52          5.97         0.51 o                         
   9   4   1         12.79         14.13         0.64 o                         
  10   4   1         22.25         17.60         0.94 o                         
 -10   5   1         65.96         62.95         1.43 o                         
  -9   5   1         36.57         37.36         0.98 o                         
  -8   5   1          3.41          5.12         0.87 o                         
  -7   5   1         56.21         51.06         2.14 o                         
  -6   5   1        163.11        166.79         4.01 o                         
  -5   5   1          0.88          1.73         0.56 o                         
  -4   5   1        877.49        874.33        10.29 o                         
  -3   5   1         42.10         39.26         1.04 o                         
  -2   5   1        350.88        361.84         4.86 o                         
  -1   5   1        315.62        335.33         6.00 o                         
   0   5   1         34.12         26.25         1.07 o                         
   1   5   1        467.86        437.79         6.52 o                         
   2   5   1          0.06          0.59         0.34 o                         
   3   5   1          9.22         11.72         0.51 o                         
   4   5   1        266.11        262.30         3.30 o                         
   5   5   1         26.04         28.20         0.85 o                         
   6   5   1        252.61        245.51         3.73 o                         
   7   5   1        283.12        306.13         7.74 o                         
   8   5   1         64.11         74.77         1.67 o                         
   9   5   1         32.20         30.13         0.88 o                         
  -9   6   1        142.99        139.07         3.86 o                         
  -7   6   1        178.92        219.09         4.57 o                         
  -6   6   1          0.65          1.05         0.35 o                         
  -5   6   1        253.57        248.20         3.62 o                         
  -4   6   1        102.84        109.98         1.82 o                         
  -3   6   1        319.69        303.66         4.79 o                         
  -2   6   1         62.32         60.98         1.65 o                         
  -1   6   1        214.19        225.61         4.18 o                         
   0   6   1         14.64         15.20         0.70 o                         
   1   6   1        604.81        620.33         8.31 o                         
   2   6   1        458.06        464.02         6.04 o                         
   3   6   1         61.30         58.71         1.50 o                         
   4   6   1        370.94        390.54         5.98 o                         
   5   6   1         66.47         70.11         1.41 o                         
   6   6   1        153.98        164.80         3.13 o                         
   7   6   1          1.41          2.33         0.42 o                         
   8   6   1         28.80         34.47         2.36 o                         
  -7   7   1          0.06          0.07         0.29 o                         
  -6   7   1        118.33        136.45         8.37 o                         
  -5   7   1         25.80         26.44         1.14 o                         
  -4   7   1        106.41        113.29         2.81 o                         
  -3   7   1         23.14         26.80         0.93 o                         
  -2   7   1         91.05         90.16         1.99 o                         
  -1   7   1        139.10        141.09         2.79 o                         
   0   7   1        146.85        153.40         2.97 o                         
   1   7   1        277.74        281.85         4.17 o                         
   2   7   1         16.46         18.31         0.83 o                         
   3   7   1          0.73          0.77         0.50 o                         
   4   7   1          3.10          3.29         0.53 o                         
   5   7   1         53.05         56.05         1.27 o                         
   6   7   1         29.45         24.54         3.63 o                         
   7   7   1         49.57         35.62         1.46 o                         
  -4   8   1          4.18          4.16         0.70 o                         
  -3   8   1         42.92         44.13         1.92 o                         
  -2   8   1        151.17        134.50        11.92 o                         
  -1   8   1         37.82         30.47         0.97 o                         
   0   8   1          6.03          4.43         0.63 o                         
   1   8   1         47.05         44.69         1.82 o                         
   2   8   1         10.63          9.18         0.65 o                         
   3   8   1        328.87        268.48         7.28 o                         
   4   8   1         53.74         37.65         1.34 o                         
 -12   0   2          0.20          0.27         0.27 o                         
 -11   0   2          2.21          2.60         0.40 o                         
 -10   0   2          2.79          3.89         0.93 o                         
  -9   0   2        183.93        163.56        13.89 o                         
  -8   0   2          3.47          2.05         0.77 o                         
  -7   0   2        384.13        425.45         9.04 o                         
  -6   0   2       1602.74       1652.17        47.33 o                         
  -5   0   2        732.05        729.69        22.41 o                         
  -4   0   2       1587.16       1627.91        65.16 o                         
  -3   0   2       2596.50       2644.57        69.88 o                         
  -2   0   2        385.12        388.88        11.17 o                         
  -1   0   2       1869.66       1910.46        50.58 o                         
   0   0   2        381.15        340.91         6.94 o                         
   1   0   2       5232.44       4564.24        90.74 o                         
   2   0   2        707.18        821.73        28.55 o                         
   3   0   2          7.95          3.77         1.02 o                         
   4   0   2       1728.04       1744.06        76.67 o                         
   5   0   2       1090.71       1060.93        30.79 o                         
   6   0   2       1096.54       1089.63        23.81 o                         
   7   0   2        196.21        186.27         3.49 o                         
   8   0   2        684.92        721.59        12.13 o                         
   9   0   2        116.62        123.45         2.79 o                         
  10   0   2        140.79        147.32         7.64 o                         
  11   0   2          4.68          4.69         0.42 o                         
  12   0   2         45.22         31.80         3.62 o                         
 -12   1   2         61.58         54.81         2.26 o                         
 -11   1   2          2.44          3.04         0.27 o                         
 -10   1   2         22.77         26.83         1.36 o                         
  -9   1   2         12.27         11.94         0.65 o                         
  -8   1   2         66.32         74.53         2.04 o                         
  -7   1   2        291.83        311.39         5.57 o                         
  -6   1   2          9.77         12.50         0.54 o                         
  -5   1   2          6.75          9.68         0.83 o                         
  -4   1   2        122.29        105.75         1.74 o                         
  -3   1   2         95.39         77.35         3.76 o                         
  -2   1   2       8907.86       8467.97       218.04 o                         
  -1   1   2       1090.37       1113.16        17.02 o                         
   0   1   2         49.42         37.12         0.64 o                         
   1   1   2        575.58        612.10         6.64 o                         
   2   1   2         32.22         20.13         0.90 o                         
   3   1   2        950.47        893.82        14.82 o                         
   4   1   2         23.40         22.03         1.30 o                         
   5   1   2        102.84        105.95         3.05 o                         
   6   1   2          6.23          5.14         0.33 o                         
   7   1   2         47.46         50.05         0.83 o                         
   8   1   2         97.45         93.18         1.82 o                         
   9   1   2        525.78        540.52        14.82 o                         
  10   1   2         91.14         98.14         1.90 o                         
  11   1   2          2.93          4.75         0.30 o                         
  12   1   2         99.32         64.33         2.97 o                         
 -12   2   2         35.71         27.16         1.00 o                         
 -11   2   2          3.83          4.53         0.33 o                         
 -10   2   2          8.18          9.40         0.49 o                         
  -9   2   2          8.33          8.42         0.58 o                         
  -8   2   2          3.00          3.52         0.42 o                         
  -7   2   2          5.18          3.73         0.36 o                         
  -6   2   2        476.23        500.37         5.81 o                         
  -5   2   2        994.59       1055.64        17.67 o                         
  -4   2   2         27.05         18.25         0.46 o                         
  -3   2   2        262.08        290.28         9.34 o                         
  -2   2   2          1.26          0.48         0.41 o                         
  -1   2   2        125.99        110.89         2.21 o                         
   0   2   2        274.40        274.22         3.45 o                         
   1   2   2       1033.13       1000.96        12.79 o                         
   2   2   2        269.38        297.99         4.18 o                         
   3   2   2          2.54          1.90         0.69 o                         
   4   2   2        487.43        485.87        16.24 o                         
   5   2   2         23.70         31.50         2.02 o                         
   6   2   2        174.52        183.76         2.57 o                         
   7   2   2          5.84          5.45         0.32 o                         
   8   2   2         46.29         45.15         1.47 o                         
   9   2   2         28.41         31.56         1.13 o                         
  10   2   2         32.92         33.57         0.71 o                         
  11   2   2         66.02         60.09         1.97 o                         
 -11   3   2         89.81         96.32         2.96 o                         
 -10   3   2          0.66          0.74         0.29 o                         
  -9   3   2        294.10        311.05         3.98 o                         
  -8   3   2         10.20         13.02         0.50 o                         
  -7   3   2        458.95        467.66         6.39 o                         
  -6   3   2         57.50         54.50         0.94 o                         
  -5   3   2        483.04        495.26         5.18 o                         
  -4   3   2        522.59        580.30         8.35 o                         
  -3   3   2       1452.59       1515.07        29.17 o                         
  -2   3   2        292.44        287.60         6.03 o                         
  -1   3   2       1740.47       1612.21        21.86 o                         
   0   3   2        127.57         90.21         2.51 o                         
   1   3   2       1299.30       1180.47        34.07 o                         
   2   3   2        877.80        808.28        19.00 o                         
   3   3   2         67.35         56.75         1.87 o                         
   4   3   2        163.32        159.77         2.95 o                         
   5   3   2        158.09        161.24         3.30 o                         
   6   3   2         13.11         15.05         0.60 o                         
   7   3   2         56.67         60.37         1.18 o                         
   8   3   2         16.91         17.47         0.68 o                         
   9   3   2        659.40        631.63         8.62 o                         
  10   3   2          1.24          1.43         0.33 o                         
  11   3   2         21.77         19.18         1.09 o                         
 -10   4   2         42.93         40.10         1.12 o                         
  -9   4   2        198.31        216.69         3.24 o                         
  -8   4   2        358.08        411.44        11.09 o                         
  -7   4   2        162.96        163.27         3.14 o                         
  -6   4   2       1450.70       1469.03        22.52 o                         
  -5   4   2        264.68        246.53         3.90 o                         
  -4   4   2        739.21        719.95        11.57 o                         
  -3   4   2        146.83        155.38         2.85 o                         
  -2   4   2          6.24          6.47         1.05 o                         
  -1   4   2        339.62        364.30        11.01 o                         
   0   4   2        165.84        196.20         4.69 o                         
   1   4   2         58.66         49.10         2.54 o                         
   2   4   2       1118.79       1153.46        30.63 o                         
   3   4   2        174.20        175.54         3.04 o                         
   4   4   2        139.49        137.45         2.30 o                         
   5   4   2        571.91        569.58         6.80 o                         
   6   4   2       1329.55       1342.59        22.14 o                         
   7   4   2          1.60          1.72         0.31 o                         
   8   4   2         72.99         71.75         1.62 o                         
   9   4   2        163.95        183.61         2.80 o                         
  10   4   2         10.47          7.20         1.63 o                         
  -9   5   2        176.02        213.54         3.61 o                         
  -8   5   2         28.75         23.83         0.93 o                         
  -7   5   2         16.96         16.79         0.81 o                         
  -6   5   2         88.49         87.30         2.44 o                         
  -5   5   2        139.59        130.27         3.56 o                         
  -4   5   2         15.86         15.89         0.68 o                         
  -3   5   2        481.67        555.82         7.80 o                         
  -2   5   2        124.73        113.20         2.82 o                         
  -1   5   2        218.71        214.06         4.32 o                         
   0   5   2        198.11        204.98         3.45 o                         
   1   5   2          7.31         10.20         0.58 o                         
   2   5   2        243.53        245.79         4.06 o                         
   3   5   2         22.47         19.83         0.76 o                         
   4   5   2         26.10         22.33         0.77 o                         
   5   5   2        211.62        202.90         3.07 o                         
   6   5   2          0.98          0.74         0.39 o                         
   7   5   2         65.97         67.22         2.14 o                         
   8   5   2          0.27          1.51         0.43 o                         
   9   5   2        132.07        135.27         2.96 o                         
  -9   6   2         23.98         19.70         0.89 o                         
  -8   6   2          0.07          0.61         0.40 o                         
  -7   6   2         40.06         44.69         1.08 o                         
  -6   6   2          0.90          0.71         0.56 o                         
  -5   6   2          0.18          0.81         0.43 o                         
  -4   6   2          0.66          1.13         0.57 o                         
  -3   6   2          9.43          6.42         0.63 o                         
  -2   6   2        315.00        317.60         4.43 o                         
  -1   6   2         75.88         80.79         1.62 o                         
   0   6   2         30.92         35.61         1.12 o                         
   1   6   2        104.78        106.49         2.42 o                         
   2   6   2        283.13        279.64         3.76 o                         
   3   6   2          0.09          0.53         0.37 o                         
   4   6   2        143.22        141.53         2.36 o                         
   5   6   2         14.17         16.64         0.96 o                         
   6   6   2          0.22          0.90         0.29 o                         
   7   6   2          4.30          3.62         0.38 o                         
   8   6   2         29.34         29.33         1.47 o                         
  -7   7   2          5.57          4.78         0.74 o                         
  -6   7   2          9.77          9.32         1.13 o                         
  -5   7   2          4.84          3.52         0.57 o                         
  -4   7   2         99.78        103.00         1.81 o                         
  -3   7   2         10.74         14.13         0.71 o                         
  -2   7   2          7.13          7.23         0.59 o                         
  -1   7   2        313.00        335.02         5.72 o                         
   0   7   2          9.96         12.67         0.73 o                         
   1   7   2        755.02        782.70        20.20 o                         
   3   7   2          0.67          2.14         0.92 o                         
   4   7   2         45.19         45.55         2.84 o                         
   5   7   2          2.79          2.26         0.33 o                         
   6   7   2         15.93         17.11         0.78 o                         
  -4   8   2         45.96         42.50         1.44 o                         
  -3   8   2          9.18         10.70         0.58 o                         
  -2   8   2         21.67         21.77         0.85 o                         
  -1   8   2         16.02         17.83         1.57 o                         
   0   8   2          5.16          4.95         0.86 o                         
   1   8   2          7.90          8.20         0.51 o                         
   2   8   2        175.25        160.46         3.35 o                         
   3   8   2         12.70         13.91         0.76 o                         
   4   8   2        138.76         99.84         2.93 o                         
 -12   1   3         27.46         23.35         0.91 o                         
 -11   1   3         24.41         29.34         0.61 o                         
 -10   1   3          7.41         10.86         1.04 o                         
  -9   1   3          8.74          9.33         0.57 o                         
  -8   1   3        636.23        668.78         9.11 o                         
  -7   1   3        262.20        275.02         4.02 o                         
  -6   1   3          4.33          3.47         0.39 o                         
  -5   1   3        201.94        194.09         3.41 o                         
  -4   1   3        279.55        276.04         4.49 o                         
  -3   1   3        120.34        148.16         4.05 o                         
  -2   1   3        440.26        480.27         9.86 o                         
  -1   1   3       1390.18       1259.89        28.96 o                         
   0   1   3        739.62        749.75         8.26 o                         
   1   1   3         92.03        111.60         1.58 o                         
   2   1   3       3012.02       3050.85        40.40 o                         
   3   1   3       1393.14       1413.41        19.69 o                         
   4   1   3        595.28        577.88         9.31 o                         
   5   1   3          6.12          3.50         1.07 o                         
   6   1   3        187.72        196.68         2.45 o                         
   7   1   3        454.04        438.27         4.89 o                         
   8   1   3        433.09        437.67         7.96 o                         
   9   1   3         33.79         32.30         1.34 o                         
  10   1   3         38.02         37.38         1.68 o                         
  11   1   3         69.38         61.03         1.40 o                         
 -11   2   3         76.67         81.34         1.79 o                         
 -10   2   3         26.35         29.95         1.08 o                         
  -9   2   3          4.35          4.24         0.50 o                         
  -8   2   3         30.39         27.53         0.94 o                         
  -7   2   3        280.23        304.72         3.73 o                         
  -6   2   3        171.42        154.69         2.10 o                         
  -5   2   3        429.02        399.36         5.78 o                         
  -4   2   3       2634.55       2627.97        27.88 o                         
  -3   2   3       1201.50       1214.95        16.17 o                         
  -2   2   3        139.35        108.37         2.48 o                         
  -1   2   3       1195.49       1181.23        15.92 o                         
   0   2   3        537.51        514.44         5.51 o                         
   1   2   3        347.53        293.65         3.75 o                         
   2   2   3         61.79         69.09         1.45 o                         
   3   2   3         49.14         40.08         1.49 o                         
   4   2   3         75.72         77.70         3.73 o                         
   5   2   3       1596.12       1578.40        16.55 o                         
   6   2   3        145.47        129.17         1.43 o                         
   7   2   3       1328.77       1293.75        13.82 o                         
   8   2   3        565.48        536.58        11.85 o                         
   9   2   3          7.54         10.24         0.61 o                         
  10   2   3        293.34        292.08         4.92 o                         
  11   2   3          2.03          1.57         0.25 o                         
 -11   3   3          1.99          1.56         0.50 o                         
 -10   3   3        174.85        183.50         6.46 o                         
  -9   3   3          8.48          6.17         0.44 o                         
  -8   3   3         14.09         17.44         0.57 o                         
  -7   3   3        880.46        893.91        10.07 o                         
  -6   3   3          9.42         11.49         0.59 o                         
  -5   3   3         50.98         49.33         0.79 o                         
  -4   3   3          7.74          7.34         0.58 o                         
  -3   3   3         17.23         11.89         0.62 o                         
  -2   3   3        116.82        135.10         2.37 o                         
  -1   3   3        665.19        623.50         9.71 o                         
   0   3   3         37.27         27.23         1.57 o                         
   1   3   3        289.15        294.96         5.23 o                         
   2   3   3        116.95        104.88         2.02 o                         
   3   3   3         16.08         10.12         0.69 o                         
   4   3   3       1506.10       1455.10        16.65 o                         
   5   3   3        221.82        205.44         2.54 o                         
   6   3   3         32.30         32.80         0.95 o                         
   7   3   3        308.29        314.53         5.98 o                         
   8   3   3         28.79         28.13         0.83 o                         
   9   3   3         81.50         74.69         2.86 o                         
  10   3   3         62.68         69.95         2.25 o                         
  11   3   3         32.62         26.23         1.02 o                         
 -10   4   3         62.27         68.31         1.60 o                         
  -9   4   3        121.26        132.25         2.11 o                         
  -8   4   3         82.68         82.59         1.87 o                         
  -7   4   3          2.34          3.90         0.52 o                         
  -6   4   3          0.03          0.66         0.44 o                         
  -5   4   3          0.65          3.61         0.40 o                         
  -4   4   3        226.27        232.42         7.02 o                         
  -3   4   3        621.49        641.81         8.35 o                         
  -2   4   3         23.99         33.21         1.30 o                         
  -1   4   3        372.51        371.00         7.54 o                         
   0   4   3          1.02          2.03         0.58 o                         
   1   4   3          1.79          1.33         0.60 o                         
   2   4   3        138.41        139.87         4.61 o                         
   3   4   3        249.82        265.49         3.83 o                         
   4   4   3        171.69        159.33         2.60 o                         
   5   4   3          1.99          1.54         0.36 o                         
   6   4   3         53.96         45.77         1.26 o                         
   7   4   3         61.41         55.53         1.00 o                         
   8   4   3          1.21          1.54         0.33 o                         
   9   4   3          1.09          0.39         0.51 o                         
  10   4   3          3.67          3.95         0.56 o                         
  -9   5   3          0.45          0.35         0.35 o                         
  -8   5   3        148.63        168.57         2.62 o                         
  -7   5   3          9.95          7.24         0.71 o                         
  -6   5   3        276.57        288.97         5.79 o                         
  -5   5   3         83.82         73.50         1.54 o                         
  -4   5   3        394.33        387.52         6.27 o                         
  -3   5   3          8.75         10.45         0.71 o                         
  -2   5   3        194.28        212.12         3.38 o                         
  -1   5   3         53.28         58.95         1.65 o                         
   0   5   3       1012.20       1014.13        15.16 o                         
   1   5   3        256.13        237.08         7.24 o                         
   2   5   3        730.84        724.27         9.34 o                         
   3   5   3         22.71         28.69         0.92 o                         
   4   5   3        809.88        802.01        10.34 o                         
   5   5   3          5.06          5.83         0.48 o                         
   6   5   3         25.94         33.20         1.00 o                         
   7   5   3         61.76         57.80         1.20 o                         
   8   5   3          9.91          7.07         0.47 o                         
   9   5   3          4.91          4.31         0.45 o                         
  -8   6   3          4.72          7.16         0.54 o                         
  -7   6   3          0.19          0.39         0.30 o                         
  -6   6   3         66.14         67.33         1.85 o                         
  -5   6   3        267.73        301.28         6.23 o                         
  -4   6   3         47.42         45.62         1.53 o                         
  -3   6   3        655.80        651.34         8.57 o                         
  -2   6   3          4.89          4.05         0.56 o                         
  -1   6   3        551.86        562.93        17.54 o                         
   0   6   3        241.54        251.98         5.08 o                         
   1   6   3         21.50         19.70         2.52 o                         
   2   6   3        169.01        168.59         7.47 o                         
   3   6   3          0.39          0.70         0.45 o                         
   4   6   3         33.42         32.76         1.68 o                         
   5   6   3        825.40        887.14        16.39 o                         
   6   6   3         32.02         35.24         1.60 o                         
   7   6   3        140.33        132.49         3.00 o                         
   8   6   3         34.64         26.96         1.23 o                         
  -7   7   3          1.39          1.18         0.27 o                         
  -6   7   3         23.98         23.61         1.12 o                         
  -5   7   3          4.41          3.90         0.59 o                         
  -4   7   3          0.03          0.14         0.34 o                         
  -3   7   3          1.08          1.48         0.55 o                         
  -2   7   3          4.11          6.92         0.76 o                         
  -1   7   3        104.52        113.06         4.11 o                         
   0   7   3         36.50         37.70         1.19 o                         
   1   7   3         14.81         16.26         1.24 o                         
   2   7   3        148.77        159.30         5.13 o                         
   3   7   3         18.20         21.19         1.34 o                         
   4   7   3        101.97         98.11         3.32 o                         
   5   7   3          2.97          3.12         0.44 o                         
   6   7   3         31.30         27.54         1.09 o                         
  -4   8   3          7.53          6.67         0.46 o                         
  -3   8   3         41.59         44.61         1.23 o                         
  -2   8   3          5.03          6.54         0.61 o                         
  -1   8   3         14.74         16.41         0.67 o                         
   0   8   3         89.96         90.74         2.09 o                         
   1   8   3         27.95         23.47         1.13 o                         
   2   8   3          7.23          6.54         0.43 o                         
   3   8   3          4.59          4.12         0.27 o                         
   4   8   3          0.99          1.14         0.27 o                         
 -12   0   4         50.54         47.85         1.53 o                         
 -11   0   4          2.56          1.86         0.40 o                         
 -10   0   4        282.45        346.13         9.90 o                         
  -9   0   4        511.18        610.02        16.85 o                         
  -8   0   4          0.65          0.51         0.74 o                         
  -7   0   4         14.42         13.68         2.60 o                         
  -6   0   4          0.90          1.04         0.41 o                         
  -5   0   4         30.24         25.16         1.10 o                         
  -4   0   4       1632.29       1558.54        29.32 o                         
  -3   0   4       1714.10       1566.59        30.53 o                         
  -2   0   4       1733.42       1787.52        48.00 o                         
  -1   0   4        825.31        864.52        16.88 o                         
   0   0   4       5969.49       5765.02       105.64 o                         
   1   0   4       2194.49       2022.87        29.80 o                         
   2   0   4       2237.26       2380.24        36.69 o                         
   3   0   4        447.98        461.30         8.58 o                         
   4   0   4        131.95        154.75         4.17 o                         
   5   0   4       1641.85       1655.03        26.60 o                         
   6   0   4       1840.36       1813.39        41.92 o                         
   7   0   4        413.34        406.31         6.07 o                         
   8   0   4        525.19        490.65        15.53 o                         
   9   0   4        129.88        138.16         4.44 o                         
  10   0   4         54.44         59.21         1.70 o                         
  11   0   4        317.59        279.50         8.31 o                         
 -12   1   4         28.63         19.85         1.82 o                         
 -11   1   4         52.34         60.53         0.94 o                         
 -10   1   4         52.95         53.98         1.61 o                         
  -9   1   4         90.35        102.84         6.12 o                         
  -8   1   4         59.76         64.87         2.85 o                         
  -7   1   4        405.24        419.89         6.05 o                         
  -6   1   4        468.07        501.34         6.22 o                         
  -5   1   4        224.14        224.79         3.41 o                         
  -4   1   4         88.38         82.74         1.63 o                         
  -3   1   4        130.74        112.44         1.96 o                         
  -2   1   4         32.72         35.84         2.52 o                         
  -1   1   4         10.54         11.25         0.97 o                         
   0   1   4          0.15          0.47         0.29 o                         
   1   1   4        297.22        295.12         3.55 o                         
   2   1   4        737.69        799.39        10.25 o                         
   3   1   4       3769.68       3868.39        45.87 o                         
   4   1   4        322.00        316.10         4.90 o                         
   5   1   4        714.09        718.91         8.22 o                         
   6   1   4        657.66        669.19         5.56 o                         
   7   1   4         16.17         15.50         0.64 o                         
   8   1   4        235.71        234.11         6.10 o                         
   9   1   4        105.10        108.85         3.73 o                         
  10   1   4         12.61         11.61         0.44 o                         
  11   1   4         30.00         27.27         0.53 o                         
 -11   2   4          4.74          3.42         0.37 o                         
 -10   2   4         14.44         14.46         0.64 o                         
  -9   2   4         22.76         27.05         0.90 o                         
  -8   2   4         19.80         21.20         0.82 o                         
  -7   2   4        115.79        120.27         2.01 o                         
  -6   2   4        190.19        192.68         2.35 o                         
  -5   2   4         11.42         16.54         0.67 o                         
  -4   2   4         71.69         70.52         1.35 o                         
  -3   2   4          0.02          1.80         0.27 o                         
  -2   2   4        505.04        497.37         7.91 o                         
  -1   2   4         35.89         51.27         1.31 o                         
   0   2   4         17.86         26.42         0.74 o                         
   1   2   4        299.26        322.10         5.12 o                         
   2   2   4          1.08          2.44         0.56 o                         
   3   2   4        479.07        545.42         7.69 o                         
   4   2   4         11.45         18.19         1.14 o                         
   5   2   4          0.02          0.48         0.21 o                         
   6   2   4         38.09         35.49         0.85 o                         
   7   2   4         35.52         34.80         0.95 o                         
   8   2   4          7.58          9.34         0.49 o                         
   9   2   4          2.40          2.21         0.31 o                         
  10   2   4         12.22         10.40         0.46 o                         
  11   2   4          2.38          1.01         0.61 o                         
 -11   3   4          9.03          7.15         0.56 o                         
 -10   3   4         61.99         63.46         3.08 o                         
  -9   3   4         10.58          8.16         0.63 o                         
  -8   3   4        314.88        308.99         4.68 o                         
  -7   3   4        125.79        117.95         2.36 o                         
  -6   3   4         11.10         10.39         0.50 o                         
  -5   3   4        953.42        964.26         9.93 o                         
  -4   3   4          1.18          1.73         0.25 o                         
  -3   3   4       1130.89       1111.25        21.18 o                         
  -2   3   4         20.09         34.32         1.02 o                         
  -1   3   4          9.70          7.31         0.46 o                         
   0   3   4          0.36          0.95         0.45 o                         
   1   3   4        637.91        612.49         8.86 o                         
   2   3   4         29.12         24.44         1.06 o                         
   3   3   4       1407.11       1388.32        15.76 o                         
   4   3   4        209.08        208.18         2.63 o                         
   5   3   4        237.21        214.48         3.20 o                         
   6   3   4        441.53        400.84         5.43 o                         
   7   3   4        125.48        123.02         2.13 o                         
   8   3   4         10.56         10.02         0.43 o                         
   9   3   4         32.50         32.40         1.59 o                         
  10   3   4          6.75          5.13         0.38 o                         
 -10   4   4          8.16         11.51         0.66 o                         
  -9   4   4         77.47         82.77         3.13 o                         
  -8   4   4        197.64        206.26         3.71 o                         
  -7   4   4        181.63        185.55         3.48 o                         
  -6   4   4        219.20        217.79         4.30 o                         
  -5   4   4        133.37        147.95         2.52 o                         
  -4   4   4        564.73        574.96         9.16 o                         
  -3   4   4        127.97        116.74         2.09 o                         
  -2   4   4        538.47        519.91         9.45 o                         
  -1   4   4        118.63        108.61         2.29 o                         
   0   4   4       2814.80       2922.37        64.52 o                         
   1   4   4          2.65          3.25         0.84 o                         
   2   4   4        507.14        492.90         8.53 o                         
   3   4   4        717.52        714.71        45.55 o                         
   4   4   4        129.36        134.57         1.91 o                         
   5   4   4         27.58         26.18         0.77 o                         
   6   4   4         48.51         48.89         1.23 o                         
   7   4   4        402.45        407.21         4.71 o                         
   8   4   4        113.01        115.74         1.94 o                         
   9   4   4         76.67         83.69         2.05 o                         
  10   4   4        159.88        144.19         4.25 o                         
  -9   5   4         36.52         29.72         0.87 o                         
  -8   5   4         71.15         78.57         1.66 o                         
  -7   5   4        116.71        134.43         2.64 o                         
  -6   5   4        125.08        138.75         3.27 o                         
  -5   5   4        117.90        115.60         2.11 o                         
  -4   5   4         80.44         73.93         1.81 o                         
  -3   5   4        124.05        133.11         3.74 o                         
  -2   5   4         10.22          5.39         0.81 o                         
  -1   5   4          9.15          7.19         1.33 o                         
   0   5   4         97.10         98.23         2.66 o                         
   1   5   4         86.93         86.43         2.72 o                         
   2   5   4        325.05        338.66         5.65 o                         
   3   5   4        413.33        439.57         9.79 o                         
   4   5   4        607.03        575.23        11.26 o                         
   5   5   4         12.53         12.81         0.83 o                         
   6   5   4         92.56         97.33         2.32 o                         
   7   5   4         37.80         39.15         1.37 o                         
   8   5   4         23.47         31.97         1.24 o                         
   9   5   4         12.20          8.56         0.46 o                         
  -8   6   4         17.69         22.26         0.99 o                         
  -7   6   4          0.10          0.49         0.28 o                         
  -6   6   4          1.01          1.29         0.41 o                         
  -5   6   4         39.96         45.07         1.29 o                         
  -4   6   4         15.08         12.35         0.81 o                         
  -3   6   4          5.05          5.45         0.66 o                         
  -2   6   4          3.88          6.30         0.61 o                         
  -1   6   4        307.77        316.80        10.74 o                         
   0   6   4         55.67         59.29         3.21 o                         
   1   6   4         69.08         61.33         2.56 o                         
   2   6   4         53.40         57.56         4.72 o                         
   3   6   4          0.04          0.87         0.70 o                         
   4   6   4         45.11         48.60         2.77 o                         
   5   6   4          8.23         11.65         0.65 o                         
   6   6   4          1.57          2.88         0.34 o                         
   7   6   4         30.74         24.47         1.97 o                         
   8   6   4         64.85         42.43         1.42 o                         
  -6   7   4          0.53          0.88         0.36 o                         
  -5   7   4        179.90        196.54         4.95 o                         
  -4   7   4         49.22         55.90         2.14 o                         
  -3   7   4         25.22         27.12         0.88 o                         
  -2   7   4         96.21        101.11         2.14 o                         
  -1   7   4         77.76         85.40         1.92 o                         
   0   7   4        318.14        324.91         8.94 o                         
   1   7   4        118.48        132.87         4.45 o                         
   2   7   4         21.65         18.98         0.82 o                         
   3   7   4        447.15        482.01         9.38 o                         
   4   7   4         69.13         85.78         2.08 o                         
   5   7   4         35.59         40.11         1.12 o                         
   6   7   4         10.82          7.99         0.38 o                         
   1   8   4          4.65          4.30         0.38 o                         
   2   8   4         72.33         64.42         1.22 o                         
   3   8   4          0.22          0.32         0.19 o                         
 -11   1   5          6.51          6.27         0.34 o                         
 -10   1   5         49.05         54.14         1.46 o                         
  -9   1   5         36.99         44.65         1.24 o                         
  -8   1   5          5.21          5.50         0.66 o                         
  -7   1   5         63.10         64.68         1.68 o                         
  -6   1   5        204.06        204.77         4.36 o                         
  -5   1   5        122.95        128.12         2.74 o                         
  -4   1   5       1721.69       1692.34        28.56 o                         
  -3   1   5        182.34        229.02         6.49 o                         
  -2   1   5       1358.99       1326.79        15.66 o                         
  -1   1   5        641.22        578.18         8.33 o                         
   0   1   5        324.38        292.23         3.60 o                         
   1   1   5        148.96        151.89         2.96 o                         
   2   1   5        289.85        307.45         6.18 o                         
   3   1   5          9.88         10.43         0.90 o                         
   4   1   5        599.55        604.76         8.49 o                         
   5   1   5        302.99        312.31         3.30 o                         
   6   1   5        708.64        672.65         7.96 o                         
   7   1   5        187.44        188.66         1.85 o                         
   8   1   5        100.50        101.82         1.73 o                         
   9   1   5         79.12         79.11         1.93 o                         
  10   1   5         59.52         53.22         0.96 o                         
  11   1   5         17.54         12.48         0.64 o                         
 -11   2   5          0.40          0.37         0.27 o                         
 -10   2   5        109.52        123.06         2.04 o                         
  -9   2   5        624.35        727.38         9.62 o                         
  -8   2   5         20.16         24.53         1.02 o                         
  -7   2   5        297.67        309.51         4.68 o                         
  -6   2   5          8.34         10.97         0.47 o                         
  -5   2   5        607.90        606.93         8.87 o                         
  -4   2   5        111.13        132.85         2.96 o                         
  -3   2   5        360.61        363.01         4.30 o                         
  -2   2   5         97.04        117.97         1.61 o                         
  -1   2   5       1838.41       1827.57        18.21 o                         
   0   2   5         37.39         55.70         1.19 o                         
   1   2   5       4213.23       4208.28        48.15 o                         
   2   2   5       1597.05       1612.18        19.98 o                         
   3   2   5        777.31        717.04         9.57 o                         
   4   2   5        569.40        562.02         4.36 o                         
   5   2   5        458.62        458.52         5.52 o                         
   6   2   5         62.49         57.96         0.82 o                         
   7   2   5        258.16        244.17         4.27 o                         
   8   2   5         12.87         12.69         0.48 o                         
   9   2   5         67.30         67.64         1.10 o                         
  10   2   5         11.18         11.82         0.48 o                         
  11   2   5        186.02        115.26         2.32 o                         
 -11   3   5          0.04          0.43         0.31 o                         
  -9   3   5         34.63         34.83         1.24 o                         
  -8   3   5          0.15          0.45         0.41 o                         
  -7   3   5         37.74         41.36         0.80 o                         
  -6   3   5        733.83        724.24         7.01 o                         
  -5   3   5         10.00         11.94         0.46 o                         
  -4   3   5         73.07         75.82         1.05 o                         
  -3   3   5         44.89         50.31         0.72 o                         
  -2   3   5       2001.78       1985.60        23.70 o                         
  -1   3   5         16.64         11.44         0.63 o                         
   0   3   5         30.27         41.33         1.73 o                         
   1   3   5        775.81        869.14        14.24 o                         
   2   3   5          0.69          2.48         0.47 o                         
   3   3   5         28.76         32.65         0.80 o                         
   4   3   5        552.98        492.66         6.02 o                         
   5   3   5        243.88        236.13         2.63 o                         
   6   3   5        285.17        279.37         4.74 o                         
   7   3   5          4.58          5.17         0.31 o                         
   8   3   5        214.48        218.77         4.54 o                         
   9   3   5         57.28         52.20         2.64 o                         
  10   3   5          3.23          3.81         0.53 o                         
  -9   4   5         10.83         12.61         0.86 o                         
  -8   4   5          0.14         -0.08         0.43 o                         
  -7   4   5          1.00          1.77         0.47 o                         
  -6   4   5         77.87         72.85         1.77 o                         
  -5   4   5         86.85         83.92         2.35 o                         
  -4   4   5          7.44          6.18         0.48 o                         
  -3   4   5          0.36          0.54         0.33 o                         
  -2   4   5         11.87         15.95         0.90 o                         
  -1   4   5          8.85          5.11         0.50 o                         
   0   4   5        175.93        187.97         6.21 o                         
   1   4   5          5.95          8.67         0.69 o                         
   2   4   5         11.02         10.80         0.94 o                         
   3   4   5         10.68         10.37         1.00 o                         
   4   4   5          8.65          7.85         0.61 o                         
   5   4   5          0.36          0.56         0.37 o                         
   6   4   5         24.66         27.09         0.83 o                         
   7   4   5          0.16          0.34         0.33 o                         
   8   4   5          0.71          0.27         0.38 o                         
   9   4   5          4.70          3.20         0.36 o                         
  -9   5   5         19.91         18.06         0.84 o                         
  -8   5   5         10.09          9.97         0.79 o                         
  -7   5   5          5.01          5.25         0.49 o                         
  -6   5   5         64.67         57.73         2.59 o                         
  -5   5   5        199.97        202.56         4.65 o                         
  -4   5   5        120.77        136.13         2.38 o                         
  -3   5   5        107.91        105.07         2.21 o                         
  -2   5   5       1033.42       1012.22        26.56 o                         
  -1   5   5          8.22          7.61         0.87 o                         
   0   5   5         13.93         15.37         1.30 o                         
   1   5   5        209.12        199.01         6.03 o                         
   2   5   5         69.03         64.18         2.24 o                         
   3   5   5         93.42         95.44         3.46 o                         
   4   5   5         24.96         30.11         2.90 o                         
   5   5   5        120.82        127.49         3.21 o                         
   6   5   5        135.48        149.18         2.69 o                         
   7   5   5        147.07        162.45         3.38 o                         
   8   5   5         65.21         58.89         1.21 o                         
  -7   6   5         89.33         99.73         1.81 o                         
  -6   6   5         10.43         12.50         0.60 o                         
  -5   6   5         41.75         44.87         1.54 o                         
  -4   6   5          7.37         10.49         0.61 o                         
  -3   6   5         10.57         14.28         0.66 o                         
  -2   6   5         58.40         58.79         3.63 o                         
  -1   6   5        670.18        704.04        15.08 o                         
   0   6   5          1.60          2.74         0.72 o                         
   1   6   5        224.46        245.58        13.41 o                         
   2   6   5        824.86        861.72        23.32 o                         
   3   6   5         15.56         17.32         0.90 o                         
   4   6   5        141.38        157.91         3.50 o                         
   5   6   5         67.59         72.00         1.86 o                         
   6   6   5         13.85         18.53         0.63 o                         
   7   6   5          2.69          2.54         0.32 o                         
  -6   7   5          9.38          9.61         0.56 o                         
  -5   7   5         11.81         10.27         0.60 o                         
  -4   7   5         30.96         29.00         0.91 o                         
  -3   7   5          0.26          0.90         0.32 o                         
  -2   7   5         47.84         51.73         2.27 o                         
  -1   7   5         88.03         76.35         1.84 o                         
   0   7   5         27.20         26.26         0.81 o                         
   1   7   5         22.91         22.17         0.94 o                         
   2   7   5          0.06          0.55         0.38 o                         
   3   7   5          0.40          0.47         0.41 o                         
   4   7   5          5.98          7.41         0.42 o                         
   5   7   5        219.90        224.80         6.48 o                         
  -2   8   5         34.31         27.90         1.06 o                         
  -1   8   5        179.98        154.29        12.73 o                         
   0   8   5         23.62         17.84         1.96 o                         
   1   8   5          4.01          3.26         0.41 o                         
   2   8   5          0.11          0.74         0.27 o                         
 -11   0   6         17.41         20.41         1.19 o                         
 -10   0   6         24.20         32.54         1.31 o                         
  -9   0   6        262.14        307.48         6.63 o                         
  -8   0   6        382.81        435.98         9.09 o                         
  -7   0   6         34.69         30.35         1.09 o                         
  -6   0   6       1580.02       1581.88        26.18 o                         
  -5   0   6          5.15         10.23         0.54 o                         
  -4   0   6        269.80        227.29         3.62 o                         
  -3   0   6        413.15        428.81         9.06 o                         
  -2   0   6        104.98        100.52         2.69 o                         
  -1   0   6          0.60          0.18         0.50 o                         
   0   0   6         69.48         69.60         1.76 o                         
   1   0   6       1760.60       1851.62        35.55 o                         
   2   0   6       2447.88       2388.55        46.65 o                         
   3   0   6        335.01        330.90         9.05 o                         
   4   0   6       1983.74       2065.32        22.53 o                         
   5   0   6        309.76        282.80         3.40 o                         
   6   0   6       1085.81       1090.18        12.33 o                         
   7   0   6         83.66         87.77         2.78 o                         
   8   0   6        115.96        118.42         2.06 o                         
   9   0   6        145.96        135.93         3.74 o                         
  10   0   6         99.23         89.06         2.22 o                         
 -11   1   6        248.83        260.12        16.52 o                         
 -10   1   6          7.01          8.28         0.52 o                         
  -9   1   6         82.99         90.84         1.82 o                         
  -8   1   6         69.16         73.88         2.00 o                         
  -7   1   6         60.52         58.17         1.83 o                         
  -6   1   6         39.06         37.74         0.74 o                         
  -5   1   6        472.70        506.12         6.61 o                         
  -4   1   6         42.23         42.29         0.71 o                         
  -3   1   6        108.85        110.05         1.82 o                         
  -2   1   6        323.09        312.90         4.19 o                         
  -1   1   6        886.93        782.53        10.15 o                         
   0   1   6        861.35        872.67         9.83 o                         
   1   1   6       1158.32       1220.40        17.03 o                         
   2   1   6         22.49         38.24         1.74 o                         
   3   1   6        661.24        688.38         5.40 o                         
   4   1   6        258.02        280.76         2.57 o                         
   5   1   6        168.24        166.36         1.64 o                         
   6   1   6         69.22         63.94         0.87 o                         
   7   1   6        177.81        180.53         3.11 o                         
   8   1   6         29.26         26.45         0.53 o                         
   9   1   6        545.17        552.00         5.66 o                         
  10   1   6          3.32          2.33         0.26 o                         
 -11   2   6         28.13         24.57         0.97 o                         
 -10   2   6          0.75          0.67         0.46 o                         
  -9   2   6         27.55         27.98         1.10 o                         
  -8   2   6        112.82        123.76         2.23 o                         
  -7   2   6          0.06          0.32         0.40 o                         
  -6   2   6        158.57        154.87         2.80 o                         
  -5   2   6         49.99         45.49         1.11 o                         
  -4   2   6         49.48         53.85         0.82 o                         
  -3   2   6          0.03          0.35         0.26 o                         
  -2   2   6         52.92         54.12         0.95 o                         
  -1   2   6          0.81          0.25         0.23 o                         
   0   2   6        464.52        451.35         5.41 o                         
   1   2   6        199.13        204.22         5.21 o                         
   2   2   6         34.72         46.07         1.22 o                         
   3   2   6         71.44         71.65         0.90 o                         
   4   2   6         28.71         41.40         0.63 o                         
   5   2   6        524.82        551.69         4.33 o                         
   6   2   6        104.69         99.89         1.20 o                         
   7   2   6         33.48         34.17         0.87 o                         
   8   2   6          0.70          1.26         0.31 o                         
   9   2   6         20.74         21.70         0.49 o                         
  10   2   6         16.27         13.70         0.85 o                         
  -9   3   6          0.88          1.46         0.96 o                         
  -8   3   6          0.49          1.09         0.42 o                         
  -7   3   6        200.06        201.26         2.81 o                         
  -6   3   6         18.59         19.07         0.55 o                         
  -5   3   6        292.83        285.74         3.13 o                         
  -4   3   6          1.77          2.29         0.27 o                         
  -3   3   6        582.69        552.24         4.87 o                         
  -2   3   6        155.16        153.50         1.58 o                         
  -1   3   6        829.63        823.44         8.51 o                         
   0   3   6        306.80        286.68         4.49 o                         
   1   3   6        220.95        192.95         3.06 o                         
   2   3   6        214.31        221.68         2.85 o                         
   3   3   6         15.76         16.20         0.45 o                         
   4   3   6        419.80        420.74         4.65 o                         
   5   3   6        356.78        355.78         3.63 o                         
   6   3   6         92.37         84.99         2.07 o                         
   7   3   6         45.15         45.32         0.99 o                         
   8   3   6        141.72        152.17         3.72 o                         
   9   3   6        152.07        135.91         2.05 o                         
  10   3   6        182.07        126.50         3.52 o                         
  -8   4   6        182.12        184.57         3.80 o                         
  -7   4   6         99.40        102.49         5.98 o                         
  -6   4   6        166.65        181.04         4.13 o                         
  -5   4   6          2.75          3.25         0.51 o                         
  -4   4   6        807.38        781.86        10.62 o                         
  -3   4   6        180.74        166.35         2.43 o                         
  -2   4   6        237.12        241.14         3.29 o                         
  -1   4   6        136.76        141.68         2.37 o                         
   0   4   6         36.02         32.66         0.89 o                         
   1   4   6        183.81        188.46         4.55 o                         
   2   4   6       1015.38       1008.34        19.00 o                         
   3   4   6        274.12        253.28         5.18 o                         
   4   4   6        485.76        449.73         8.89 o                         
   5   4   6        319.18        345.68        15.35 o                         
   6   4   6        105.49        102.30         2.07 o                         
   7   4   6        357.73        411.11        13.06 o                         
   8   4   6          0.39          0.90         0.34 o                         
   9   4   6          0.22          0.47         0.39 o                         
  -8   5   6          2.38          2.42         0.32 o                         
  -7   5   6          4.50          3.72         0.46 o                         
  -6   5   6         61.06         67.57         2.50 o                         
  -5   5   6         19.80         18.75         0.83 o                         
  -4   5   6         33.42         37.76         1.20 o                         
  -3   5   6        184.76        197.13         2.81 o                         
  -2   5   6         42.81         50.29         1.12 o                         
  -1   5   6         93.20         86.39         1.68 o                         
   0   5   6        301.13        295.61         5.18 o                         
   1   5   6         23.29         23.70         0.86 o                         
   2   5   6        106.60        106.10         3.80 o                         
   3   5   6         28.43         28.71         0.96 o                         
   4   5   6         27.60         25.02         1.59 o                         
   5   5   6         99.20        107.46         3.03 o                         
   6   5   6          0.88          1.27         0.40 o                         
   7   5   6          5.75          6.49         0.52 o                         
   8   5   6         51.85         48.42         6.03 o                         
  -7   6   6         30.80         30.33         0.83 o                         
  -6   6   6         45.28         49.25         1.79 o                         
  -5   6   6          0.06          0.48         0.36 o                         
  -4   6   6         52.68         50.68         1.64 o                         
  -3   6   6          1.66          4.50         0.52 o                         
  -2   6   6          1.97          3.53         0.38 o                         
  -1   6   6         11.57         13.35         0.61 o                         
   0   6   6          3.88          4.33         0.48 o                         
   1   6   6          2.21          2.54         0.55 o                         
   2   6   6          1.76          3.43         0.46 o                         
   3   6   6         45.08         44.61         1.44 o                         
   4   6   6         93.24         94.89         3.27 o                         
   5   6   6         15.65         16.65         0.96 o                         
   6   6   6          0.15          0.74         0.25 o                         
  -5   7   6          0.09          0.40         0.29 o                         
  -4   7   6          1.78          2.06         0.38 o                         
  -3   7   6        514.27        532.06        10.30 o                         
  -2   7   6         90.98         93.42         2.22 o                         
  -1   7   6          5.14          5.89         0.54 o                         
   0   7   6         66.25         73.45         1.48 o                         
   1   7   6        117.33        121.19         2.21 o                         
   2   7   6          1.95          2.93         0.35 o                         
   3   7   6         22.96         17.50         0.78 o                         
   4   7   6         18.02         16.97         0.78 o                         
 -11   1   7        143.40        121.79         6.25 o                         
 -10   1   7         93.55        107.89         1.80 o                         
  -9   1   7         84.71         93.01         1.77 o                         
  -8   1   7        165.17        180.05         3.14 o                         
  -7   1   7        205.56        202.03         2.51 o                         
  -6   1   7          1.13          2.07         0.35 o                         
  -5   1   7          0.86          1.33         0.30 o                         
  -4   1   7         62.28         70.39         1.05 o                         
  -3   1   7         33.58         40.28         0.61 o                         
  -2   1   7         29.14         25.77         0.46 o                         
  -1   1   7        314.14        305.75         2.84 o                         
   0   1   7       1980.07       1991.74        21.58 o                         
   1   1   7        130.92        114.88         1.04 o                         
   2   1   7        204.66        199.51         1.49 o                         
   3   1   7        485.96        491.33         4.74 o                         
   4   1   7        689.65        717.36         5.28 o                         
   5   1   7         48.67         48.33         0.67 o                         
   6   1   7         59.12         60.83         0.79 o                         
   7   1   7        236.96        241.84         2.44 o                         
   8   1   7         86.14         87.44         1.37 o                         
   9   1   7         58.72         59.92         0.89 o                         
  10   1   7         70.44         59.02         0.86 o                         
 -10   2   7         45.95         42.70         1.87 o                         
  -9   2   7          0.11          0.42         0.37 o                         
  -8   2   7          2.79          5.70         0.54 o                         
  -7   2   7        350.70        371.92         6.37 o                         
  -6   2   7         15.57         19.45         0.59 o                         
  -5   2   7         30.81         24.59         0.80 o                         
  -4   2   7        859.37        860.83         7.51 o                         
  -3   2   7        816.67        797.49         6.96 o                         
  -2   2   7        141.82        133.29         1.42 o                         
  -1   2   7        892.50        889.27         6.38 o                         
   0   2   7         26.05         20.81         0.50 o                         
   1   2   7          0.63          0.94         0.17 o                         
   2   2   7        126.39        121.35         1.78 o                         
   3   2   7        480.54        497.47         3.90 o                         
   4   2   7        245.33        230.42         2.09 o                         
   5   2   7        686.62        672.25         5.19 o                         
   6   2   7         28.61         35.31         0.57 o                         
   7   2   7        688.65        727.31         8.01 o                         
   8   2   7        285.50        272.27         3.72 o                         
   9   2   7         17.61         15.09         0.40 o                         
  10   2   7        224.99        154.04         4.23 o                         
  -8   3   7          1.43          1.97         0.58 o                         
  -7   3   7          1.08          1.42         0.47 o                         
  -6   3   7         13.70         13.98         0.81 o                         
  -5   3   7        101.03         90.60         1.75 o                         
  -4   3   7         17.91         15.36         0.45 o                         
  -3   3   7         33.60         36.06         0.66 o                         
  -2   3   7         85.87         90.75         1.61 o                         
  -1   3   7        762.32        754.81         7.40 o                         
   0   3   7        343.79        321.18         4.83 o                         
   1   3   7        248.30        223.60         2.20 o                         
   2   3   7        549.43        556.43         5.19 o                         
   3   3   7          3.30          4.25         0.28 o                         
   4   3   7         93.15         84.03         1.13 o                         
   5   3   7          0.26          0.49         0.28 o                         
   6   3   7         14.28         18.08         0.79 o                         
   7   3   7          0.53          1.18         0.29 o                         
   8   3   7          7.20          9.14         0.43 o                         
   9   3   7         12.94         12.34         0.45 o                         
  -9   4   7         20.02         16.64         0.79 o                         
  -8   4   7         44.10         49.08         1.80 o                         
  -7   4   7         19.82         21.69         1.36 o                         
  -6   4   7         45.19         45.90         2.27 o                         
  -5   4   7         86.62         78.28         2.72 o                         
  -4   4   7         56.76         61.74         1.43 o                         
  -3   4   7        106.00        106.79         1.74 o                         
  -2   4   7         67.44         60.54         1.18 o                         
  -1   4   7         30.21         22.63         0.68 o                         
   0   4   7         39.11         41.79         1.14 o                         
   1   4   7        305.49        294.07         4.63 o                         
   2   4   7        463.86        449.46         6.80 o                         
   3   4   7          1.69          3.82         0.44 o                         
   4   4   7          7.04          7.59         0.51 o                         
   5   4   7        152.45        154.18         9.44 o                         
   6   4   7          0.19          0.99         0.57 o                         
   7   4   7          0.47          1.10         0.39 o                         
   8   4   7        107.57        109.89         2.73 o                         
  -7   5   7          0.28          0.30         0.60 o                         
  -6   5   7         58.30         51.81         3.62 o                         
  -5   5   7         22.14         30.80         1.89 o                         
  -4   5   7         16.74         19.35         0.67 o                         
  -3   5   7         31.35         28.56         0.76 o                         
  -2   5   7        170.78        179.25         2.59 o                         
  -1   5   7         12.11         12.28         0.54 o                         
   0   5   7        874.92        879.99        16.71 o                         
   1   5   7          5.95          4.87         0.45 o                         
   2   5   7        416.80        414.20         7.93 o                         
   3   5   7        270.14        291.90         5.62 o                         
   4   5   7         11.90         11.24         0.58 o                         
   5   5   7        268.43        303.17         8.67 o                         
   6   5   7         20.90         21.79         0.73 o                         
   7   5   7         14.96         10.92         0.54 o                         
  -7   6   7         97.82         65.08         1.93 o                         
  -6   6   7         21.46         20.31         1.06 o                         
  -5   6   7        191.20        205.02         4.17 o                         
  -4   6   7        203.56        216.19         4.46 o                         
  -3   6   7        194.26        174.97         2.68 o                         
  -2   6   7          1.71          1.28         0.35 o                         
  -1   6   7        124.84        119.23         2.28 o                         
   0   6   7         35.63         40.53         0.95 o                         
   1   6   7          0.04          0.30         0.36 o                         
   2   6   7         23.90         25.37         0.83 o                         
   3   6   7        627.06        662.25        14.75 o                         
   4   6   7         32.40         32.61         1.09 o                         
   5   6   7        164.94        166.18         3.39 o                         
   6   6   7        148.50        153.79         4.35 o                         
  -4   7   7          8.73          7.64         0.54 o                         
  -3   7   7          1.18          1.34         0.36 o                         
  -2   7   7          5.15          6.23         0.56 o                         
  -1   7   7         19.26         20.56         1.85 o                         
   0   7   7        158.13        141.15         2.91 o                         
   1   7   7          1.74          2.66         0.30 o                         
   2   7   7         62.00         55.53         1.37 o                         
   3   7   7          4.11          4.81         0.29 o                         
 -10   0   8          1.61          2.52         0.96 o                         
  -9   0   8        218.36        261.61         5.50 o                         
  -8   0   8          0.25          0.51         0.73 o                         
  -7   0   8         63.61         65.69         1.88 o                         
  -6   0   8         21.25         19.01         0.76 o                         
  -5   0   8          0.79          1.00         0.50 o                         
  -4   0   8        344.80        350.48         5.10 o                         
  -3   0   8        287.68        266.88         7.03 o                         
  -2   0   8       2174.36       2163.82        23.36 o                         
  -1   0   8       1116.29       1118.85        13.53 o                         
   0   0   8         11.06          7.59         0.45 o                         
   1   0   8        513.69        519.13         7.82 o                         
   2   0   8        325.79        336.69         4.47 o                         
   3   0   8          3.87          6.25         0.37 o                         
   4   0   8        650.00        636.46         7.34 o                         
   5   0   8        115.53        121.45         2.00 o                         
   6   0   8          4.14          5.49         0.45 o                         
   7   0   8        741.67        781.10         9.34 o                         
   8   0   8        148.51        161.55         2.87 o                         
   9   0   8        383.65        364.53         6.69 o                         
 -10   1   8          2.95          4.01         0.63 o                         
  -9   1   8         19.10         25.21         1.09 o                         
  -8   1   8         10.41         12.26         0.67 o                         
  -7   1   8          3.01          3.51         0.42 o                         
  -6   1   8        176.84        174.09         1.91 o                         
  -5   1   8        196.50        198.97         2.12 o                         
  -4   1   8         57.40         62.32         0.98 o                         
  -3   1   8         16.29         13.57         0.44 o                         
  -2   1   8        313.48        311.25         2.97 o                         
  -1   1   8        222.76        226.03         2.24 o                         
   0   1   8        335.80        312.88         2.56 o                         
   1   1   8        271.92        258.04         2.01 o                         
   2   1   8        190.85        198.18         1.93 o                         
   3   1   8        142.17        127.87         1.45 o                         
   4   1   8        357.70        361.91         3.11 o                         
   5   1   8         21.25         27.75         0.54 o                         
   6   1   8        313.55        320.54         3.11 o                         
   7   1   8         32.76         32.20         0.58 o                         
   8   1   8         52.40         55.29         0.99 o                         
   9   1   8         56.72         50.16         1.27 o                         
  -9   2   8         29.64         30.55         1.68 o                         
  -8   2   8         19.63         19.98         0.60 o                         
  -7   2   8         73.16         78.06         1.36 o                         
  -6   2   8         16.67         18.83         0.76 o                         
  -5   2   8         35.83         34.70         0.83 o                         
  -4   2   8         18.07         17.36         0.48 o                         
  -3   2   8        153.59        146.88         1.63 o                         
  -2   2   8        152.42        160.31         1.70 o                         
  -1   2   8         39.30         50.31         0.78 o                         
   0   2   8         24.81         27.13         0.50 o                         
   1   2   8        101.91         96.75         0.98 o                         
   2   2   8        440.49        460.93         3.18 o                         
   3   2   8         19.48         20.66         0.40 o                         
   4   2   8        274.09        285.40         2.33 o                         
   5   2   8         74.57         71.32         0.95 o                         
   6   2   8         68.90         70.69         0.91 o                         
   7   2   8          0.07          0.70         0.29 o                         
   8   2   8         19.05         20.52         0.52 o                         
   9   2   8          0.59          0.53         0.39 o                         
  -8   3   8        127.56        123.54         6.58 o                         
  -7   3   8         48.63         48.98         1.37 o                         
  -6   3   8         28.74         27.95         2.05 o                         
  -5   3   8        544.35        524.10         7.15 o                         
  -4   3   8        155.84        148.47         1.84 o                         
  -3   3   8        341.68        331.91         3.97 o                         
  -2   3   8         14.48         13.63         0.54 o                         
  -1   3   8        121.42        110.28         1.92 o                         
   0   3   8         12.51         12.96         0.34 o                         
   1   3   8        423.06        431.71         3.81 o                         
   2   3   8         32.82         35.85         0.72 o                         
   3   3   8       1890.00       1911.09        16.81 o                         
   4   3   8         17.17         21.71         0.49 o                         
   5   3   8        184.83        212.81         3.68 o                         
   6   3   8        402.46        395.39         5.29 o                         
   7   3   8          6.93          7.19         0.53 o                         
   8   3   8         76.99         77.21         1.45 o                         
  -8   4   8          0.20          1.13         0.47 o                         
  -7   4   8         25.08         22.54         1.27 o                         
  -6   4   8         53.04         52.45         2.26 o                         
  -5   4   8        102.80        106.59         8.04 o                         
  -4   4   8        159.13        155.71         9.19 o                         
  -3   4   8        110.59        117.65         2.54 o                         
  -2   4   8       1127.27       1085.30        26.82 o                         
  -1   4   8         15.30         15.98         0.72 o                         
   0   4   8       1121.69       1088.42        17.17 o                         
   1   4   8         61.58         58.70         1.27 o                         
   2   4   8         38.64         41.18         1.04 o                         
   3   4   8         44.15         41.65         1.05 o                         
   4   4   8        185.63        187.15         3.44 o                         
   5   4   8        154.71        170.20         3.82 o                         
   6   4   8        446.60        533.25        17.80 o                         
   7   4   8         92.09         96.72         2.20 o                         
   8   4   8         92.79         70.53         2.29 o                         
  -7   5   8          7.53          5.95         0.63 o                         
  -6   5   8        142.03        163.15         4.86 o                         
  -5   5   8         81.60         76.00         2.00 o                         
  -4   5   8         17.08         15.28         0.76 o                         
  -3   5   8        109.79        109.41         2.09 o                         
  -2   5   8         36.13         37.83         1.24 o                         
  -1   5   8         14.79         16.08         0.80 o                         
   0   5   8         19.34         21.83         0.97 o                         
   1   5   8        722.37        701.34        15.86 o                         
   2   5   8         41.28         47.87         1.25 o                         
   3   5   8         54.46         65.74         1.30 o                         
   4   5   8         31.57         29.16         1.04 o                         
   5   5   8        122.53        139.08         4.58 o                         
   6   5   8         50.91         53.99         1.34 o                         
  -6   6   8          4.09          3.42         0.41 o                         
  -4   6   8         94.30         89.60         2.90 o                         
  -3   6   8         62.88         61.85         1.21 o                         
  -2   6   8          0.34          0.28         0.34 o                         
  -1   6   8         42.24         44.31         1.44 o                         
   0   6   8          1.13          2.12         0.44 o                         
   1   6   8         48.75         52.96         3.74 o                         
   2   6   8          6.56          5.19         0.40 o                         
   3   6   8          4.18          6.57         0.44 o                         
   4   6   8         12.88         16.78         0.85 o                         
   5   6   8         35.27         40.55         1.43 o                         
   0   7   8         14.54         11.84         0.60 o                         
   1   7   8        114.69         88.57         2.57 o                         
   2   7   8         53.74         39.28         1.27 o                         
  -9   1   9         75.12         85.37         1.72 o                         
  -8   1   9          4.21          3.07         0.46 o                         
  -7   1   9          0.59          0.95         0.36 o                         
  -6   1   9        455.96        453.61         5.63 o                         
  -5   1   9          0.82          1.24         0.37 o                         
  -4   1   9        433.63        457.35         4.55 o                         
  -3   1   9        273.12        269.36         2.88 o                         
  -2   1   9        126.74        120.52         1.51 o                         
  -1   1   9          1.73          1.64         0.32 o                         
   0   1   9          3.89          7.18         0.32 o                         
   1   1   9        253.45        249.59         2.68 o                         
   2   1   9        809.50        786.41         6.71 o                         
   3   1   9          3.00          3.60         0.28 o                         
   4   1   9         33.20         43.38         0.73 o                         
   5   1   9        458.44        480.75         4.48 o                         
   6   1   9        189.69        201.36         2.30 o                         
   7   1   9        150.23        155.71         2.05 o                         
   8   1   9        219.40        223.41         3.85 o                         
  -9   2   9        104.35         93.38         3.00 o                         
  -8   2   9          0.59          1.07         0.50 o                         
  -7   2   9        338.80        343.49         5.01 o                         
  -6   2   9          4.89          4.65         0.42 o                         
  -5   2   9          3.10          3.49         0.39 o                         
  -4   2   9        188.41        192.22         2.20 o                         
  -3   2   9        573.09        570.14         6.37 o                         
  -2   2   9        215.89        213.94         2.73 o                         
  -1   2   9       1183.45       1185.24         9.64 o                         
   0   2   9         10.24         11.22         0.45 o                         
   1   2   9        852.80        848.25         7.22 o                         
   2   2   9        984.12        979.54         8.74 o                         
   3   2   9          6.55          4.29         0.28 o                         
   4   2   9        483.46        504.17         5.83 o                         
   5   2   9         40.89         43.58         0.70 o                         
   6   2   9         35.00         34.77         0.61 o                         
   7   2   9          1.26          2.06         0.32 o                         
   8   2   9        106.71         96.75         1.97 o                         
  -8   3   9          3.56          2.29         0.51 o                         
  -7   3   9         30.31         26.65         1.75 o                         
  -6   3   9        223.89        202.02         4.50 o                         
  -5   3   9        105.48        101.80         2.12 o                         
  -4   3   9        362.99        344.01         4.85 o                         
  -3   3   9         11.99         11.49         0.69 o                         
  -2   3   9         78.56         82.73         1.47 o                         
  -1   3   9        467.67        459.88        11.00 o                         
   0   3   9        440.43        431.82         4.93 o                         
   1   3   9          2.57          3.05         0.25 o                         
   2   3   9         67.02         62.05         0.95 o                         
   3   3   9         20.58         23.59         0.52 o                         
   4   3   9         27.10         31.00         0.82 o                         
   5   3   9        362.80        392.32         4.43 o                         
   6   3   9         38.48         42.29         1.26 o                         
   7   3   9        126.65        125.75         2.67 o                         
   8   3   9         84.94         64.85         2.07 o                         
  -7   4   9          6.23          7.28         0.76 o                         
  -6   4   9         14.73         14.97         1.16 o                         
  -5   4   9          0.01          0.34         0.48 o                         
  -4   4   9          1.43          1.99         0.73 o                         
  -3   4   9         99.25         96.77         4.74 o                         
  -2   4   9         91.50         86.85         4.69 o                         
  -1   4   9         28.91         26.93         2.14 o                         
   0   4   9         31.66         29.37         1.56 o                         
   1   4   9        412.03        403.14        11.30 o                         
   2   4   9          3.03          3.43         0.66 o                         
   3   4   9         45.98         53.64         1.21 o                         
   4   4   9          3.15          3.60         0.39 o                         
   5   4   9          0.70          0.75         0.41 o                         
   7   4   9         22.44         20.73         0.66 o                         
  -6   5   9         78.29         81.04         2.56 o                         
  -4   5   9         70.56         61.99         2.12 o                         
  -3   5   9          1.77          2.80         0.52 o                         
  -2   5   9        401.19        403.79        21.71 o                         
  -1   5   9          0.28          1.06         0.76 o                         
   0   5   9         85.94         95.95         3.33 o                         
   2   5   9         66.56         67.68         2.55 o                         
   3   5   9          4.28          3.73         0.71 o                         
   4   5   9        305.04        356.11         9.87 o                         
   5   5   9        101.25        110.62         3.65 o                         
  -4   6   9         71.84         56.83         1.86 o                         
  -2   6   9          8.91          7.16         0.61 o                         
  -1   6   9        277.70        274.89         7.56 o                         
   0   6   9         27.87         25.77         1.20 o                         
   1   6   9        275.65        287.15         7.92 o                         
   3   6   9        198.03        186.18         5.16 o                         
  -9   0  10         40.64         37.89         1.64 o                         
  -8   0  10        839.63        907.97        20.62 o                         
  -7   0  10          6.49          7.62         0.59 o                         
  -6   0  10        349.65        360.63         5.18 o                         
  -5   0  10         23.02         22.05         0.83 o                         
  -4   0  10        451.73        453.39         7.97 o                         
  -3   0  10          1.26          1.63         0.54 o                         
  -2   0  10       1065.09       1033.78        19.71 o                         
  -1   0  10        462.07        459.75         6.51 o                         
   0   0  10        706.66        700.90         9.59 o                         
   1   0  10         86.01         89.29         1.47 o                         
   2   0  10        292.91        312.10         7.41 o                         
   3   0  10        531.83        596.09         7.46 o                         
   4   0  10        547.79        619.46         8.33 o                         
   5   0  10        215.24        205.06         3.13 o                         
   6   0  10        446.26        505.04         6.91 o                         
   7   0  10        301.49        313.35         5.35 o                         
   8   0  10        110.14        102.65         2.21 o                         
  -9   1  10        105.46         91.41         2.04 o                         
  -8   1  10          4.40          4.82         0.39 o                         
  -7   1  10          0.48          0.70         0.31 o                         
  -6   1  10         29.52         30.24         0.66 o                         
  -5   1  10        561.54        578.14         6.07 o                         
  -4   1  10          1.74          2.21         0.37 o                         
  -3   1  10        983.09        989.76        14.81 o                         
  -2   1  10         35.76         35.82         1.41 o                         
  -1   1  10        137.07        138.71         1.68 o                         
   0   1  10        440.11        442.35         4.85 o                         
   1   1  10         49.04         37.45         1.16 o                         
   2   1  10        109.49        105.13         2.53 o                         
   3   1  10         19.02         27.96         0.98 o                         
   4   1  10         34.67         30.25         0.73 o                         
   5   1  10        125.04        134.83         1.46 o                         
   6   1  10         66.77         71.21         0.91 o                         
   7   1  10        282.05        309.18         3.78 o                         
   8   1  10         85.92         59.34         1.31 o                         
  -8   2  10          1.69          1.77         0.77 o                         
  -7   2  10         14.36         11.72         0.62 o                         
  -6   2  10        194.48        180.30         2.45 o                         
  -5   2  10        127.83        128.78         1.79 o                         
  -4   2  10         47.23         43.57         1.03 o                         
  -3   2  10        189.17        188.83         2.72 o                         
  -2   2  10        130.03        137.14         1.95 o                         
  -1   2  10          5.31          4.33         0.48 o                         
   0   2  10          9.89          8.60         0.43 o                         
   1   2  10        179.38        169.95         1.94 o                         
   2   2  10          1.87          4.23         0.34 o                         
   3   2  10          1.23          1.30         0.38 o                         
   4   2  10         16.04         12.44         0.42 o                         
   5   2  10         17.83         16.83         0.44 o                         
   6   2  10          3.06          3.16         0.30 o                         
   7   2  10          3.70          4.46         0.36 o                         
  -7   3  10         17.82         15.87         0.96 o                         
  -6   3  10          6.18          5.07         0.51 o                         
  -5   3  10          2.10          2.04         0.52 o                         
  -4   3  10        247.97        235.77         7.11 o                         
  -3   3  10        162.56        165.25         3.68 o                         
  -2   3  10         17.85         17.75         0.75 o                         
  -1   3  10        202.40        203.85         3.73 o                         
   0   3  10        355.68        359.97         4.60 o                         
   1   3  10         84.01         92.18         1.88 o                         
   2   3  10         13.65         11.05         0.60 o                         
   3   3  10         63.18         57.47         1.02 o                         
   4   3  10         15.92         16.63         0.62 o                         
   5   3  10        142.50        154.40         2.56 o                         
   6   3  10          8.16          9.87         0.84 o                         
  -6   4  10         71.06         72.11         2.40 o                         
  -5   4  10          1.17          1.17         0.44 o                         
  -4   4  10         51.60         50.25         1.96 o                         
  -3   4  10         93.50         97.68         2.85 o                         
  -2   4  10         53.43         56.10         3.64 o                         
  -1   4  10        107.29        106.97         4.67 o                         
   1   4  10        143.88        153.14         4.83 o                         
   2   4  10        202.49        203.71         5.40 o                         
   3   4  10        225.09        229.44         4.70 o                         
   4   4  10        506.03        528.85        16.90 o                         
   5   4  10         45.44         49.07         1.30 o                         
   6   4  10         99.44         83.67         2.55 o                         
  -4   5  10         11.43          9.26         0.49 o                         
  -3   5  10          0.34          0.76         0.40 o                         
  -2   5  10        171.56        170.61         5.00 o                         
  -1   5  10          5.15          6.51         0.80 o                         
   0   5  10         13.55         17.39         1.12 o                         
   2   5  10          5.03          6.15         0.70 o                         
   3   5  10        100.71        113.41         3.36 o                         
  -1   6  10         52.07         39.88         1.33 o                         
   0   6  10         72.54         61.29         1.92 o                         
   1   6  10          3.77          1.94         0.37 o                         
  -8   1  11          1.23          1.54         0.45 o                         
  -7   1  11          0.27          0.39         0.43 o                         
  -6   1  11        167.06        158.56         2.66 o                         
  -5   1  11          3.70          5.05         0.51 o                         
  -4   1  11        313.87        305.47         3.68 o                         
  -3   1  11          0.81          1.58         0.56 o                         
  -2   1  11          3.72          4.16         0.51 o                         
  -1   1  11        115.33        116.31         2.08 o                         
   0   1  11        471.33        503.03         5.30 o                         
   1   1  11         41.50         52.13         1.18 o                         
   2   1  11        328.73        367.65         7.12 o                         
   3   1  11         30.22         31.28         1.14 o                         
   4   1  11         77.75         90.01         2.15 o                         
   5   1  11        199.56        217.37         4.35 o                         
   6   1  11        149.80        164.12         3.30 o                         
  -7   2  11        193.54        164.46         6.73 o                         
  -6   2  11         12.99         12.65         0.61 o                         
  -5   2  11        317.38        289.95         4.26 o                         
  -4   2  11         42.79         46.66         1.00 o                         
  -3   2  11         95.33        104.74         2.26 o                         
  -2   2  11         42.17         39.76         1.27 o                         
  -1   2  11         78.18         90.48         1.73 o                         
   0   2  11         20.89         22.54         0.73 o                         
   1   2  11         10.00         13.86         0.52 o                         
   2   2  11         10.06         10.56         0.59 o                         
   3   2  11        772.19        865.17        16.22 o                         
   4   2  11         68.96         77.32         1.34 o                         
   5   2  11        519.01        564.92         8.55 o                         
   6   2  11        274.91        263.28         5.08 o                         
  -6   3  11          4.21          2.91         0.38 o                         
  -5   3  11          0.27          0.90         0.51 o                         
  -4   3  11         42.58         40.23         2.55 o                         
  -3   3  11        100.41        102.95         4.62 o                         
  -2   3  11          5.07          3.45         0.62 o                         
  -1   3  11          1.95          3.76         0.69 o                         
   0   3  11        249.42        254.24         7.44 o                         
   1   3  11          0.81          1.80         0.74 o                         
   2   3  11        248.18        265.89         7.72 o                         
   3   3  11         90.04         98.40         3.35 o                         
  -5   4  11         48.28         35.76         4.73 o                         
  -4   4  11         12.61          9.02         0.74 o                         
  -3   4  11         13.39         11.62         1.52 o                         
  -2   4  11         90.31         88.53        11.92 o                         
   1   4  11         50.81         57.94         2.16 o                         
   2   4  11         14.39         12.84         0.86 o                         
  -3   5  11         15.23          9.28         0.54 o                         
  -2   5  11         11.81         12.28         0.73 o                         
  -1   5  11        171.80        158.46         4.52 o                         
   1   5  11         37.51         35.65         1.33 o                         
   2   5  11         82.20         65.12         1.97 o                         
  -7   0  12        102.14         89.19         2.86 o                         
  -6   0  12         29.80         23.01         2.59 o                         
  -5   0  12        244.23        228.47         8.03 o                         
  -4   0  12          4.21          5.30         0.60 o                         
  -3   0  12          1.95          2.52         0.59 o                         
  -2   0  12        985.42        972.85        39.04 o                         
  -1   0  12          1.45          2.80         0.87 o                         
   0   0  12        407.23        418.40        20.23 o                         
   1   0  12        112.81        137.17         3.25 o                         
   2   0  12          5.78          5.09         0.84 o                         
   3   0  12        140.71        168.91         5.08 o                         
   4   0  12        319.54        336.49         9.25 o                         
   5   0  12        234.89        286.83         7.82 o                         
  -6   1  12          6.96          6.10         0.90 o                         
  -5   1  12        127.29        121.04         2.38 o                         
  -4   1  12        199.49        191.01         2.95 o                         
  -3   1  12         86.07         81.86         1.37 o                         
  -2   1  12          7.18          4.41         0.55 o                         
  -1   1  12          3.19          4.62         0.49 o                         
   0   1  12          8.57          8.13         0.64 o                         
   1   1  12        484.65        523.23         7.09 o                         
   2   1  12         57.34         79.24         1.96 o                         
   3   1  12        189.64        195.77         4.03 o                         
   4   1  12        235.89        278.25         5.44 o                         
   5   1  12         76.41         81.08         1.76 o                         
  -6   2  12         67.74         53.48         1.79 o                         
  -5   2  12         19.08         18.73         0.70 o                         
  -4   2  12          9.53          9.71         0.52 o                         
  -3   2  12         12.23         10.24         1.24 o                         
  -2   2  12          5.66          6.57         0.48 o                         
  -1   2  12         70.98         75.54         2.46 o                         
   0   2  12          0.32          0.37         0.45 o                         
   3   2  12         44.74         59.26         2.00 o                         
   4   2  12          1.24          0.64         0.40 o                         
  -5   3  12          2.09          2.29         0.34 o                         
  -4   3  12          6.99          6.43         0.69 o                         
  -3   3  12          0.36          0.56         0.46 o                         
  -2   3  12         16.42         17.87         1.14 o                         
  -1   3  12         98.57         97.08         3.16 o                         
   0   3  12          8.11          9.32         0.84 o                         
  -3   4  12         36.86         27.08         1.07 o                         
  -2   4  12        416.77        370.68         9.95 o                         
   0   4  12         22.12         18.56         0.93 o                         
  -5   1  13          0.82          0.22         0.31 o                         
  -4   1  13         82.06         62.46         1.17 o                         
  -3   1  13         10.01         10.62         0.60 o                         
  -2   1  13         78.83         75.43         3.52 o                         
  -1   1  13         56.46         55.75         2.35 o                         
   0   1  13         69.30         69.60         2.53 o                         
  -3   2  13         85.55         61.83         1.51 o                         
  -2   2  13         15.63         12.89         0.84 o                         
  -2   3  13          9.31         10.70         0.64 o                         
  -1   3  13        140.18        114.54         3.30 o                         
  -2   0  14        205.21        128.50         3.68 o                         
                                                                                
